# Supplementary material for: CircRNA MBOAT2 promotes intrahepatic cholangiocarcinoma progression and lipid metabolism reprogramming by stabilizing PTBP1 to facilitate FASN mRNA cytoplasmic export
Source: Cell Death Dis. 2023 Jan 12;14(1):20. doi: 10.1038/s41419-022-05540-y (PMC9837196; doi:10.1038/s41419-022-05540-y)
Supplement: Supplementary file 3 — Supplementary Table 1. Untargeted lipidomics identified 474 lipids belonging to 14 classes. [file 41419_2022_5540_MOESM3_ESM.xlsx]

## Sheet: lipid_pos
																															Class	1	1	2	2	2	2	2	2	3	3	3	3	3	3	4	4	4	4
																															File type	Blank	Blank	Sample	Sample	Sample	Sample	Sample	Sample	Sample	Sample	Sample	Sample	Sample	Sample	Sample	Sample	Sample	Sample
																															Injection order	1	2	3	4	5	6	7	8	9	10	11	12	13	14	15	16	17	18
																															Batch ID	1	1	1	1	1	1	1	1	1	1	1	1	1	1	1	1	1	1
Alignment ID	Average Rt(min)	Average Mz	Metabolite name	Adduct type	Post curation result	Fill %	MS/MS assigned	Reference RT	Reference m/z	Formula	Ontology	INCHIKEY	SMILES	Annotation tag (VS1.0)	RT matched	m/z matched	MS/MS matched	Comment	Manually modified for quantification	Manually modified for annotation	Isotope tracking parent ID	Isotope tracking weight number	Total score	RT similarity	Dot product	Reverse dot product	Fragment presence %	S/N average	Spectrum reference file name	MS1 isotopic spectrum	MS/MS spectrum	BLANK_Pos_1	BLANK_Pos_2	FAS-1	FAS-2	FAS-3	FAS-4	FAS-5	FAS-6	MB-1	MB-2	MB-3	MB-4	MB-5	MB-6	NC-1	NC-2	NC-3	NC-4
0	3.376	150.027	Unknown	[M+H]+	adduct linked to 87_[M+NH4]+; similar chromatogram in higher mz_1780	0.92	FALSE	null	null	null	null	null	null	999	FALSE	FALSE	FALSE		FALSE	FALSE	null	null	null	null	null	null	null	7.31	FAS-2	150.02652:204563 151.02987:0 152.03323:0		94868	29504	461431	1242346	820852	767574	970282	749969	660831	239104	1146120	1159085	801543	930349	818275	508441	354818	1021210
1	1.258	150.027	Unknown	[M+H]+	similar chromatogram in higher mz_2599	0.8	FALSE	null	null	null	null	null	null	999	FALSE	FALSE	FALSE		FALSE	FALSE	null	null	null	null	null	null	null	6.1	QC_Pos	150.02658:158629 151.02993:0 152.03329:0		62399	38126	722285	542372	580475	455420	643048	620148	606514	616813	621479	893241	323223	735192	282458	387600	659819	584094
2	0.812	150.112	Unknown	[M+H]+		0.84	TRUE	null	null	null	null	null	null	999	FALSE	FALSE	FALSE		FALSE	FALSE	null	null	null	null	null	null	null	21.24	BLANK_Pos_1	150.11227:793898 151.11562:405711 152.11898:268868	56.65464:1593 60.04511:2016 62.98277:1827 64.97775:1642 68.04986:2193 70.06551:163840 70.36182:1692 88.04697:3480 88.07598:766410 88.10265:8505 109.07638:1875 114.07225:2499 114.0919:2206 122.06087:1724 132.1021:23726 133.07541:2615 150.02609:2247 150.05574:3171 150.06619:4911 150.07666:7988 150.09062:23067 150.11156:156165 150.12726:27563	4453312	4059879	5468938	2216580	3981153	4603316	4049948	4672851	5299764	5282456	3883099	4687584	4515282	4615027	2396011	3672876	4338934	4531748
3	12.59	150.127	Unknown	[M+H]+		0.28	FALSE	null	null	null	null	null	null	999	FALSE	FALSE	FALSE		FALSE	FALSE	null	null	null	null	null	null	null	3.68	FAS-6	150.12749:196414 151.13084:120871 152.1342:0		500407	698704	2398488	2760596	2530922	1221936	1528320	3515578	1692164	2555353	2405324	518738	3009680	2061974	2311722	1301070	969101	1036386
4	0.8	151.096	Unknown	[M+H]+		0.92	TRUE	null	null	null	null	null	null	999	FALSE	FALSE	FALSE		FALSE	FALSE	null	null	null	null	null	null	null	16.1	FAS-2	151.09627:1706904 152.09962:285077 153.10298:691206	70.06603:1612 71.06922:2042 72.04478:8686 80.05003:4003 81.07066:3496 88.07591:11319 89.0604:249073 89.07938:15732 93.06973:9427 95.08559:3597 105.06976:13242 106.43871:1743 107.07069:8231 107.0854:3044 109.06451:8050 109.0764:2482 123.08025:23966 130.08597:15578 133.08563:3843 134.07126:2926 147.38902:1617 151.06168:1851 151.07928:6086 151.08458:59310 151.11101:3896 151.12334:6500	5437925	5318364	14360590	14917528	11332625	13767642	11740137	9223889	12468558	10596593	11897206	9368014	11361361	9476323	7939860	10729183	11719709	9656551
5	1.39	151.096	Unknown	[M+H]+	found in higher mz's MsMs_1632	0.72	TRUE	null	null	null	null	null	null	999	FALSE	FALSE	FALSE		FALSE	FALSE	null	null	null	null	null	null	null	4.09	QC_Pos	151.09624:607718 152.09959:48578 153.10295:212973	52.35494:1415 53.40804:1384 55.35427:1341 68.73178:7938 81.07066:1899 89.0602:35257 93.07059:3485 105.06972:1573 106.2151:1640 107.08541:1679 108.08149:3429 109.06452:3538 109.07641:1723 111.08012:1943 123.08042:6193 123.09208:2202 124.08653:2035 133.0769:1715 134.07126:3527 134.0963:3091 134.95625:1595 147.80237:1562 151.03175:1661 151.04936:3411 151.06169:2811 151.08635:21610 151.09691:15460 15…	2060101	2404505	5897384	6247917	4163258	5958344	5005973	3844305	6214930	6252484	4682600	6032297	1304854	4646288	7251730	964795	5701373	6007880
6	6.382	152.07	Unknown	[M+H]+		0.24	TRUE	null	null	null	null	null	null	999	FALSE	FALSE	FALSE		FALSE	FALSE	null	null	null	null	null	null	null	9.25	FAS-3	152.07048:882918 153.07383:213844 154.07719:92225	90.06385:1710 107.06021:1657 107.07303:12273 110.07091:6453 122.98206:1702 124.07607:3659 124.08656:1936 134.05951:6334 134.07129:5844 135.05449:6788 135.06641:7010 135.09172:2420 152.05643:16043 152.07065:186840 152.10625:10239 152.11871:7903	1171270	1732908	11982755	11053040	9439608	9911983	10508485	9519584	8879467	14984533	8070538	5582929	9065828	5198599	7977758	7270480	6132870	5246576
7	1.203	152.07	Unknown	[M+H]+		0.4	TRUE	null	null	null	null	null	null	999	FALSE	FALSE	FALSE		FALSE	FALSE	null	null	null	null	null	null	null	7.01	FAS-2	152.07042:624350 153.07377:147137 154.07713:109891	70.60715:1783 72.17664:1407 74.10976:1608 84.81203:1590 85.9836:1587 94.06567:1892 95.0601:2289 102.83287:1372 107.07295:11018 109.0764:2528 110.07088:2378 111.05569:1582 111.94023:1457 112.06392:1472 114.25278:1497 118.191:1505 124.07604:3385 124.08653:2211 129.03827:1418 134.05948:8656 135.05446:6514 135.06638:5635 135.09169:2156 152.0564:13488 152.07062:162776 152.10622:7261 152.1169:6925	4170047	1254637	10219192	4743808	7069900	5031758	4512570	6145715	4466198	5212544	9046265	8969359	6725773	7658501	10848051	9062391	8263674	10010567
8	8.335	152.07	Unknown	[M+H]+		0.2	FALSE	null	null	null	null	null	null	999	FALSE	FALSE	FALSE		FALSE	FALSE	null	null	null	null	null	null	null	5.42	FAS-2	152.07045:794515 153.0738:0 154.07716:136414		5740608	2280997	6723112	10467319	6542386	7495263	8919263	8280250	10503717	16978616	6334472	5140806	8795548	1506178	4176083	8400799	4719762	3601968
9	1.509	152.071	Unknown	[M+H-H2O]+	adduct linked to 313_[M+CH3OH+H]+	0.36	TRUE	null	null	null	null	null	null	999	FALSE	FALSE	FALSE		FALSE	FALSE	null	null	null	null	null	null	null	4.26	FAS-2	152.07039:850463 153.07374:243344 154.0771:71847	55.29376:1374 63.82713:1586 82.40534:1371 88.13248:1497 90.04599:1453 95.06097:2365 96.45473:1804 107.07281:11195 110.07088:3296 124.07604:3879 124.08653:2455 134.05948:9824 135.05446:6056 135.09169:2452 145.78127:1573 152.0564:10472 152.07063:160354 152.10622:9163 152.11867:8700	4512394	4272406	12793129	11658704	9538887	8841761	8176280	9027057	7958430	10926816	8923824	10906338	5295594	9982395	11972415	7405560	11772130	8468844
10	0.733	152.071	Unknown	[M+H]+		0.36	TRUE	null	null	null	null	null	null	999	FALSE	FALSE	FALSE		FALSE	FALSE	null	null	null	null	null	null	null	7.45	NC-6	152.07071:816998 153.07406:275399 154.07742:93030	55.05583:1372 67.23087:1453 68.96752:6318 68.97079:2185 80.10645:1413 89.8647:1544 93.29158:1413 96.0802:1671 106.06572:3135 107.06019:2105 107.07276:15047 110.05993:2371 110.07198:3777 111.09123:2481 124.07604:8860 124.08653:1802 134.05948:11346 135.05446:8554 135.06638:6871 135.09169:1585 152.07063:236174 152.10622:9194 152.11867:10577	5516078	5624738	5505869	7411718	5770852	5580396	6786334	6081092	5211174	7140436	5272476	5734264	5492991	6457398	8975022	6347073	6313384	5535782
11	5.775	153.077	Unknown	[M+H]+		0.32	FALSE	null	null	null	null	null	null	999	FALSE	FALSE	FALSE		FALSE	FALSE	null	null	null	null	null	null	null	3.16	QC_Pos_2	153.07692:281241 154.08027:75356 155.08363:126051		504862	423031	2348642	1256190	1787000	1470867	672081	2197182	2555489	1686488	2431600	1536380	659516	1762758	4135405	5135505	2338126	2384197
12	0.76	153.091	w/o MS2:1-Phenoxy-2-propanol (also known as chemical regent)	[M+H]+	ion correlated with 344; adduct linked to 95_[M+NH4]+; found in higher mz's MsMs_95; found in higher mz's MsMs_196	0.32	TRUE	2.36	153.091	C9H12O2	Others	IBLKWZIFZMJLFL-UHFFFAOYNA-N	CC([OH])C[O]C1=CC=CC=C1	530	TRUE	TRUE	FALSE		FALSE	FALSE	null	null	100	100	null	null	null	4.71	FAS-2	153.09079:1337273 154.09414:465065 155.0975:333368	50.47384:1520 52.37183:1496 55.01865:2658 55.05504:11361 67.05499:7556 68.67128:1419 68.78912:9775 69.07032:1990 79.05457:49049 81.07071:14452 83.04988:2483 83.06065:2430 83.06927:1461 91.05463:3880 93.07061:19056 95.04955:3576 95.08559:1892 97.06508:1985 97.10138:8634 107.08537:74727 109.06451:2835 110.07197:1868 111.05569:2297 111.0668:3888 111.08021:12186 117.07033:2921 118.32642:1424 125.0957…	839737	315368	2341591	7622044	987403	1442899	774538	954586	1753592	1297582	754624	790655	988092	1037564	1061952	860984	1266552	1203996
13	1.632	153.091	w/o MS2:1-Phenoxy-2-propanol (also known as chemical regent)	[M+H-H2O]+	found in higher mz's MsMs_2601; found in higher mz's MsMs_1353; found in higher mz's MsMs_200; adduct linked to 99_[M+H]+; found in higher mz's MsMs_1345	0.48	TRUE	2.36	153.091	C9H12O2	Others	IBLKWZIFZMJLFL-UHFFFAOYNA-N	CC([OH])C[O]C1=CC=CC=C1	530	TRUE	TRUE	FALSE		FALSE	FALSE	null	null	100	100	null	null	null	5.18	NC-1	153.09087:596662 154.09422:176280 155.09758:0	55.05507:1762 60.50816:1483 61.68826:1555 67.05501:1787 68.82703:9136 71.04935:1691 72.55859:1752 78.86223:1474 79.05458:6286 81.03399:1483 81.07068:7677 81.47659:1505 83.0499:3046 85.06528:1416 93.07061:5585 95.04958:1762 95.08562:2315 97.02883:2101 107.08544:6035 109.06563:1947 111.04462:2892 111.05573:2066 111.06683:2402 111.08015:2746 135.05598:1726 135.07982:1873 135.09174:2336 136.04976:110…	1666469	1021848	2429936	2247105	1760042	1124990	1336685	1882901	2091700	2685239	2470520	1825023	195560	1932829	5513425	2818816	2760205	2586087
14	0.966	153.139	Unknown	[M+H]+		0.32	FALSE	null	null	null	null	null	null	999	FALSE	FALSE	FALSE		FALSE	FALSE	null	null	null	null	null	null	null	3.1	FAS-1	153.13852:242251 154.14187:161077 155.14523:171652		1023742	137921	1517338	1594035	1069617	359528	1534534	1274983	1056491	1502854	1461866	1417697	882092	793989	507426	1086224	1750279	1120635
15	12.492	153.139	Unknown	[M+H]+		0.4	FALSE	null	null	null	null	null	null	999	FALSE	FALSE	FALSE		FALSE	FALSE	null	null	null	null	null	null	null	2.75	NC-6	153.13858:350251 154.14193:248474 155.14529:306162		1291233	1348190	7890300	2770709	4856416	1956098	3263521	3927203	3746686	1921927	2783195	3684411	2809778	1402893	1964658	5680012	3103678	3997390
16	0.728	154.134	Unknown	[M+H]+		0.28	FALSE	null	null	null	null	null	null	999	FALSE	FALSE	FALSE		FALSE	FALSE	null	null	null	null	null	null	null	1.98	BLANK_Pos_2	154.13387:151606 155.13722:0 156.14058:483235		882113	1359580	189148	1376619	1526136	875535	525237	1281311	690570	309750	920862	760347	1012143	522306	800400	1053734	758848	505377
17	0.79	155.054	Unknown	[M+H-H2O]+	adduct linked to 330_[M+CH3OH+H]+; similar chromatogram in higher mz_618; similar chromatogram in higher mz_2390; similar chromatogram in higher mz_1479	0.92	FALSE	null	null	null	null	null	null	999	FALSE	FALSE	FALSE		FALSE	FALSE	null	null	null	null	null	null	null	31.91	FAS-2	155.05376:5952358 156.05711:874220 157.06047:167134		269373	348948	9083737	31361706	4218128	6539556	5414528	6260902	5769760	3893201	10306888	12297089	10977227	6556455	3139366	2899029	3681024	2185370
18	1.609	155.081	Unknown	[M+H]+		0.4	FALSE	null	null	null	null	null	null	999	FALSE	FALSE	FALSE		FALSE	FALSE	null	null	null	null	null	null	null	1.51	NC-1	155.08122:178249 156.08457:744132 157.08793:137845		991083	480926	1430142	1840190	552400	1718204	615019	473816	1904069	1466863	732721	1167473	92967	851953	2054655	877702	1596713	1285578
19	1.186	155.154	Unknown	[M+H]+		0.64	FALSE	null	null	null	null	null	null	999	FALSE	FALSE	FALSE		FALSE	FALSE	null	null	null	null	null	null	null	2.87	MB-2	155.15399:216178 156.15734:0 157.1607:328745		580181	1536978	1456582	1395270	2067265	2481686	1289124	2358120	1629546	2431637	2121970	1320437	1065315	1861380	2068912	2123336	2468132	1814952
20	1.569	155.154	Unknown	[M+H]+		0.36	FALSE	null	null	null	null	null	null	999	FALSE	FALSE	FALSE		FALSE	FALSE	null	null	null	null	null	null	null	1.89	NC-3	155.15401:227624 156.15736:0 157.16072:0		973427	997692	2619736	1584119	1390091	2404069	1815758	988378	2000572	2530628	1647368	1976474	671343	2254606	1430915	2339753	2583145	1645824
21	12.27	155.154	Unknown	[M+H]+		0.24	FALSE	null	null	null	null	null	null	999	FALSE	FALSE	FALSE		FALSE	FALSE	null	null	null	null	null	null	null	4.62	QC_Pos_4	155.15407:366955 156.15742:0 157.16078:373591		1626800	2045651	2497776	2329761	1850254	3674202	3097773	1189744	4939387	736059	2701898	1522892	3086788	2396243	1666462	1581357	1568667	1494223
22	12.63	155.154	Unknown	[M+H]+		0.24	FALSE	null	null	null	null	null	null	999	FALSE	FALSE	FALSE		FALSE	FALSE	null	null	null	null	null	null	null	2.1	MB-6	155.15411:409632 156.15746:0 157.16082:402831		1205884	892278	5858087	1675718	2622618	2957971	3019752	3367395	3356651	3487640	2564306	3837514	2469360	5446884	2943302	1621433	5577589	5208700
23	0.872	155.154	Unknown	[M+H]+		0.92	FALSE	null	null	null	null	null	null	999	FALSE	FALSE	FALSE		FALSE	FALSE	null	null	null	null	null	null	null	4.61	FAS-2	155.15411:523689 156.15746:50385 157.16082:1088819		1670410	2138003	2285078	3425567	2788233	1581994	1541148	2260366	2035344	1876531	2051962	2163662	1443730	1991038	1173247	1835417	1109470	2812398
24	1.19	156.077	Unknown	[M+H]+		0.76	FALSE	null	null	null	null	null	null	999	FALSE	FALSE	FALSE		FALSE	FALSE	null	null	null	null	null	null	null	6.53	QC_Pos_1	156.07663:575484 157.07998:0 158.08334:0		1614797	2186548	6988700	5892978	4032898	2083530	4910710	3412011	3814646	3762400	5645225	6604217	2494904	6065295	6691050	5860134	6491850	6726210
25	0.775	156.077	Unknown	[M+NH4]+	adduct linked to 52_[M+Na]+	0.48	TRUE	null	null	null	null	null	null	999	FALSE	FALSE	FALSE		FALSE	FALSE	null	null	null	null	null	null	null	4.84	QC_Pos_3	156.07661:534208 157.07996:0 158.08332:127411	52.77757:1463 54.22898:1433 55.02987:2537 58.06598:3507 62.98231:3782 63.42704:1418 69.00176:5641 70.06546:32460 71.0005:1686 74.93114:3739 83.08579:3557 96.05608:6045 96.08103:83205 97.06508:1961 97.07597:14382 98.09651:1874 110.07197:9697 111.08012:1921 112.04028:1885 114.06641:108259 114.10206:16462 115.08563:1818 121.16653:1410 138.06679:3869 138.10219:2614 139.04924:8252 139.08502:1725 156.0…	3464432	2636274	3319468	3699936	4207992	3453796	3315891	2359310	2956306	3301238	3426114	3432866	3074815	2589030	6716150	3636359	3163296	3823567
26	8.332	156.077	Unknown	[M+H]+		0.24	FALSE	null	null	null	null	null	null	999	FALSE	FALSE	FALSE		FALSE	FALSE	null	null	null	null	null	null	null	4.81	QC_Pos_2	156.07678:497441 157.08013:0 158.08349:107780		2470850	2329180	2879235	5723056	3633851	5721663	4239933	4038714	2525135	5623394	1556273	2760676	1186704	3211522	3082575	4173826	3063884	1761760
27	1.511	156.077	Unknown	[M+H]+		0.52	FALSE	null	null	null	null	null	null	999	FALSE	FALSE	FALSE		FALSE	FALSE	null	null	null	null	null	null	null	4.43	NC-2	156.0768:644161 157.08015:51278 158.08351:0		2306239	1741698	7685580	7540770	8418203	7126870	6120386	7035784	7083540	6196394	7857540	5718140	5293856	4589949	9032938	9325340	5838685	3963853
28	0.811	156.138	Unknown	[M+H-H2O]+	found in higher mz's MsMs_228; adduct linked to 116_[M+H]+; found in higher mz's MsMs_116	0.56	TRUE	null	null	null	null	null	null	999	FALSE	FALSE	FALSE		FALSE	FALSE	null	null	null	null	null	null	null	2.51	FAS-6	156.13809:613739 157.14144:0 158.1448:11578078	55.02988:3518 55.48068:1695 58.06599:3173 62.9823:20110 69.017:3008 69.02026:2769 70.06602:35131 74.93172:17555 83.0858:2761 95.06098:1837 96.05608:2888 96.081:78937 97.06509:3587 97.07688:8545 98.09652:1696 106.27016:1554 110.05993:2349 110.07198:7443 111.09235:3226 114.06635:105609 114.1024:18793 138.06526:2388 138.09142:1705 138.1022:1861 139.0508:6879 151.4287:1477 156.06487:1943 156.0779:139…	5220705	5808240	8095906	6308132	12814084	9711823	9287635	8338372	8236079	8705963	6962770	7820574	2327941	8349390	5039204	4390076	8900606	7524254
29	1.204	156.138	Unknown	[M+H]+		0.96	FALSE	null	null	null	null	null	null	999	FALSE	FALSE	FALSE		FALSE	FALSE	null	null	null	null	null	null	null	1.74	NC-1	156.13806:759772 157.14141:0 158.14477:1724676		3359044	3448438	7933036	6085364	5461026	6287254	4904843	5317302	4409712	5628688	6189930	5184661	3891138	9023403	7108081	4427043	4934954	9557757
30	14.615	156.138	Unknown	[M+H]+		0.76	TRUE	null	null	null	null	null	null	999	FALSE	FALSE	FALSE		FALSE	FALSE	null	null	null	null	null	null	null	3.12	FAS-1	156.13826:5592566 157.14161:682678 158.14497:2034429	57.03442:15277 58.06602:24440 62.98239:20591 68.88393:3332 68.88718:7151 70.06606:323005 70.08441:2323 79.05457:10392 83.0858:2393 94.06568:3074 96.04895:4325 96.08106:929111 96.11059:8156 97.06509:3094 97.07581:12428 98.09653:6742 99.08084:2777 111.09235:3368 114.06657:23096 114.10256:21407 114.12778:2558 156.07974:4159 156.11298:43415 156.13896:168746 156.17387:39245	50608084	44142964	55284812	38081864	30665410	57779428	110128504	33173726	16466796	14827678	30224500	47314896	27953178	81030648	24882000	30966844	75568104	44165580
31	12.325	156.174	Unknown	[M+H]+		0.2	FALSE	null	null	null	null	null	null	999	FALSE	FALSE	FALSE		FALSE	FALSE	null	null	null	null	null	null	null	5.46	NC-1	156.17436:190460 157.17771:0 158.18107:474767		927699	585840	2219122	1676609	1290024	943348	2436031	1439754	1064126	1332395	854515	95839	989157	471924	2343894	942094	1134626	1041551
32	0.881	156.948	Unknown	[M+H]+	found in higher mz's MsMs_2470; similar chromatogram in higher mz_941	0.68	FALSE	null	null	null	null	null	null	999	FALSE	FALSE	FALSE		FALSE	FALSE	null	null	null	null	null	null	null	15.33	NC-1	156.94797:1508478 157.95132:0 158.95468:0		16066922	8638455	10937618	4137592	8974149	5006306	5991739	4300247	10791688	8350320	7293586	4134642	3673077	5052316	11225920	8220794	6645000	6837624
33	4.779	156.948	Unknown	[M+H]+	ion correlated with 1262	0.24	FALSE	null	null	null	null	null	null	999	FALSE	FALSE	FALSE		FALSE	FALSE	null	null	null	null	null	null	null	5.84	QC_Pos	156.9483:1183176 157.95165:0 158.95501:0		3705577	2142457	7432764	5201784	3726416	909608	2423612	3031032	6566920	3808923	5086626	3276055	3548205	3631542	9307284	4427892	5231773	2771325
34	0.624	156.948	Unknown	[M+H]+		0.32	TRUE	null	null	null	null	null	null	999	FALSE	FALSE	FALSE		FALSE	FALSE	null	null	null	null	null	null	null	15.07	NC-6	156.94833:704370 157.95168:0 158.95504:0	62.96714:2530 62.98234:196634 62.99939:1893 70.06604:3313 70.63248:1481 74.93166:11275 77.96901:1610 85.07643:1786 89.16414:1433 90.47877:1901 95.06097:1568 96.08109:3203 97.08504:3826 110.0227:1748 112.08755:6621 114.0665:1913 115.06924:3196 115.08681:2114 128.08139:5684 128.95349:1701 139.07568:1883 139.08658:2512 154.20442:1504 157.04233:2664 157.05914:3098 157.07594:2113 157.09836:3836 157.10…	9635221	7658736	9700441	14751915	4548953	6400444	3321390	2335683	9465628	3285534	5828614	3853171	2025573	4379271	6449398	6165925	5368585	4559227
35	1.321	156.948	Unknown	[M+H]+	found in higher mz's MsMs_1071	0.4	TRUE	null	null	null	null	null	null	999	FALSE	FALSE	FALSE		FALSE	FALSE	null	null	null	null	null	null	null	11.02	FAS-2	156.94835:1391978 157.9517:0 158.95506:0	57.86127:1524 58.06598:6398 62.96524:2547 62.98232:378745 62.99796:2788 68.59091:9713 70.06548:1930 77.96966:2785 85.07642:1559 96.08109:1754 97.06508:2762 97.08504:5624 112.08755:6615 114.06649:2317 115.06924:2566 115.0868:1704 128.08276:6485 128.95348:3067 140.14288:6608 156.94902:2392 157.04233:7054 157.05727:2778 157.07594:2121 157.09834:7346 157.13385:7385 157.17122:6087	5445066	1669088	14516550	13954293	4860512	8075176	6271712	5714120	9660264	16796532	9463498	6767158	4646880	6138546	28017560	17612054	8301122	4026106
36	1.14	156.948	Unknown	[M+H]+	ion correlated with 1264; found in higher mz's MsMs_3400	0.64	FALSE	null	null	null	null	null	null	999	FALSE	FALSE	FALSE		FALSE	FALSE	null	null	null	null	null	null	null	17.21	QC_Pos_1	156.94836:1767795 157.95171:0 158.95507:0		5965976	7430148	10437188	7163459	11858200	4691678	6258054	7295297	12545002	6374894	4466224	5612828	4893970	5254520	12493127	8439530	10145426	6449302
37	0.719	156.984	Unknown	[M+H]+		0.8	FALSE	null	null	null	null	null	null	999	FALSE	FALSE	FALSE		FALSE	FALSE	null	null	null	null	null	null	null	15.41	FAS-5	156.98418:425758 157.98753:16150 158.99089:230045		7512	294979	147239	147021	984445	1287537	1727803	1190802	274949	419089	565794	1052567	743844	1096494	358644	708299	457812	515923
38	1.849	157.097	Unknown	[M+H]+		0.28	FALSE	null	null	null	null	null	null	999	FALSE	FALSE	FALSE		FALSE	FALSE	null	null	null	null	null	null	null	0.75	QC_Pos_1	157.09711:120383 158.10046:78754 159.10382:100182		647037	568465	1427740	372899	477767	353983	584449	602208	243482	486194	369466	1100101	166929	496050	715402	796974	484241	730320
39	12.646	157.142	Unknown	[M+H]+		0.24	FALSE	null	null	null	null	null	null	999	FALSE	FALSE	FALSE		FALSE	FALSE	null	null	null	null	null	null	null	2.3	QC_Pos_4	157.14156:574344 158.14491:707913 159.14827:77551		1689621	5880374	5314217	7284352	9119797	5030129	5023444	2477859	3365463	7800952	7357202	6643844	4705453	5191359	6067701	5635275	7655300	8406195
40	1.084	157.17	Unknown	[M+H]+		0.92	TRUE	null	null	null	null	null	null	999	FALSE	FALSE	FALSE		FALSE	FALSE	null	null	null	null	null	null	null	19.97	QC_Pos_3	157.16963:1826346 158.17298:0 159.17634:0	50.46126:1709 58.06609:86233 62.98241:156945 66.37113:1563 67.24394:1453 70.06548:1919 74.93114:2007 77.96901:2019 83.08579:1619 84.08105:2102 85.12334:1459 95.08647:1568 96.08109:1852 97.06508:6299 97.08413:2995 100.64945:1516 101.10696:2427 112.08755:3517 115.06924:2121 115.0868:2570 118.54895:1337 122.80627:1546 128.08139:2829 140.10669:1707 140.14293:81016 157.04233:6749 157.05727:2553 157.07…	194709	34318	1228422	1371668	1851031	1346121	1804592	1292745	11468407	13294200	7330086	8897694	2157868	1419754	12742508	7857062	10679465	7187908
41	0.912	157.17	Unknown	[M+H]+	similar chromatogram in higher mz_2476; similar chromatogram in higher mz_978; similar chromatogram in higher mz_1910	1	TRUE	null	null	null	null	null	null	999	FALSE	FALSE	FALSE		FALSE	FALSE	null	null	null	null	null	null	null	68.21	FAS-2	157.16957:1089747 158.17292:169723 159.17628:155816	58.06572:111621 62.98248:155667 63.77733:1417 68.99524:1600 70.06548:2406 70.34169:1658 73.02872:1865 84.08105:2525 93.06973:1760 93.95586:1990 96.08109:1821 97.08413:3226 101.10696:6344 110.02159:2105 128.08139:2545 128.47971:1496 139.08656:2553 139.12236:1679 140.14299:99906 157.04233:3316 157.05913:3871 157.07594:1597 157.09834:8698 157.12076:5758 157.13385:7187 157.16934:153701	307558	149278	6023253	6740552	6759954	5150511	7258738	7354920	38695348	46624348	23979828	30737378	9899732	7552553	46298428	20053004	46444496	24920618
42	0.842	158.154	Unknown	[M+H]+	similar chromatogram in higher mz_2203	0.92	TRUE	null	null	null	null	null	null	999	FALSE	FALSE	FALSE		FALSE	FALSE	null	null	null	null	null	null	null	53.52	FAS-1	158.15367:8430544 159.15702:1657256 160.16038:0	57.07075:69075 58.05214:7030 58.06599:659003 58.08068:4445 62.98232:11136 67.05499:12235 69.28976:4292 74.06077:2850 81.07061:28944 83.0858:8368 84.08105:10431 85.06525:63061 95.08566:27239 97.06509:3709 99.04436:3408 99.07241:2782 102.09198:168512 116.10663:2906 123.1167:147531 140.1432:16696 141.09196:3591 158.09492:26044 158.15343:2101961 158.22134:15114	23691480	6401856	65849520	49029964	59202492	35584588	54395788	37274516	61378204	69888272	61235288	48646724	48870948	53252660	45536732	51188512	59879552	62250984
43	1.12	158.154	Unknown	[M+NH4]+	adduct linked to 64_[M+Na]+	0.68	TRUE	null	null	null	null	null	null	999	FALSE	FALSE	FALSE		FALSE	FALSE	null	null	null	null	null	null	null	7.88	FAS-1	158.15379:1844695 159.15714:0 160.1605:0	57.07046:21549 58.066:1541 62.98233:9131 70.0655:2035 75.06732:1548 81.30524:1413 95.08572:20291 95.74696:1415 102.09207:75070 112.07632:3065 112.11235:2075 116.10665:1600 116.14346:1505 158.07045:3671 158.09665:15725 158.15344:155570 158.18929:8428	8536628	3379607	15297207	9179445	17265608	9669747	8940149	7590616	17324934	8315341	15666852	6711996	5478548	6166942	12665678	16164132	18333124	7565818
44	0.719	158.981	Unknown	[M+H]+	ion correlated with 124; adduct linked to 125_[M+NH4]+	0.56	FALSE	null	null	null	null	null	null	999	FALSE	FALSE	FALSE		FALSE	FALSE	null	null	null	null	null	null	null	4.33	FAS-5	158.9808:136948 159.98415:0 160.98751:0		0	65225	30549	12929	251065	397226	553301	355358	63920	118379	154224	299396	245388	345895	56881	209498	143375	134929
45	0.792	159.028	Unknown	[M+H]+	similar chromatogram in higher mz_100; similar chromatogram in higher mz_118; similar chromatogram in higher mz_1422; similar chromatogram in higher mz_2244; similar chromatogram in higher mz_2752; similar chromatogram in higher mz_3149; found in higher mz's MsMs_983; similar chromatogram in higher mz_1043; similar chromatogram in higher mz_618; similar chromatogram in higher mz_50; similar chrom…	0.92	TRUE	null	null	null	null	null	null	999	FALSE	FALSE	FALSE		FALSE	FALSE	null	null	null	null	null	null	null	55.94	FAS-1	159.02756:3911624 160.03091:559421 161.03427:0	50.04695:1498 55.48775:1529 65.62755:1556 69.77432:2207 70.0655:2039 72.04499:15929 72.05582:6221 72.0815:22846 74.09707:2557 77.49445:1444 88.07681:1483 95.08562:3091 98.97522:3714 100.07626:8719 103.09554:2472 113.07113:6409 113.1075:26533 114.05497:3941 116.9863:6343 131.08553:2061 131.11819:19916 132.08064:3737 132.5629:1703 134.99644:3175 141.06497:1750 141.10153:1843 142.08615:1821 159.0268…	52430	1111949	20514312	9095740	22953214	18151980	15640247	24280942	24004296	13186467	23562612	21403948	11389393	31218390	56998224	33175204	43049300	53308608
46	1.187	159.033	Unknown	[M+H]+	ion correlated with 604	0.52	FALSE	null	null	null	null	null	null	999	FALSE	FALSE	FALSE		FALSE	FALSE	null	null	null	null	null	null	null	2.17	NC-6	159.03273:323372 160.03608:0 161.03944:0		24240	735208	203751	557506	1359730	2245173	2015489	1947488	227902	649182	2169682	2756890	1207494	3720821	146292	497014	1953986	1146693
47	1.174	159.065	Unknown	[M+H]+		0.44	FALSE	null	null	null	null	null	null	999	FALSE	FALSE	FALSE		FALSE	FALSE	null	null	null	null	null	null	null	1.98	MB-1	159.06503:186709 160.06838:23368 161.07174:362320		888866	1138782	1294083	763267	864612	1602443	1582101	1821734	1806486	1016863	1283545	1714145	283428	1224562	1149728	1571275	1127864	1235956
48	0.783	159.113	Unknown	[M+H]+		0.56	FALSE	null	null	null	null	null	null	999	FALSE	FALSE	FALSE		FALSE	FALSE	null	null	null	null	null	null	null	4.03	FAS-2	159.11272:956491 160.11607:119790 161.11943:75509		1772484	1542647	2797276	7370784	2459962	1566486	1504774	3127450	2732722	2862950	2855278	1830334	1622286	2381813	1716649	2016388	2518186	498292
49	0.78	160.097	Unknown	[M+H-H2O]+	adduct linked to 352_[M+CH3OH+H]+; adduct linked to 152_[M+Na]+	0.96	FALSE	null	null	null	null	null	null	999	FALSE	FALSE	FALSE		FALSE	FALSE	null	null	null	null	null	null	null	11.15	FAS-4	160.09668:728828 161.10003:336344 162.10339:2619224		1623885	969458	2089630	3055136	2909016	4318786	1660223	1319547	1637983	3793972	1582067	2760037	2433674	2518374	2229898	2470245	3392911	1666517
50	0.794	160.133	Unknown	[M+H]+		0.28	FALSE	null	null	null	null	null	null	999	FALSE	FALSE	FALSE		FALSE	FALSE	null	null	null	null	null	null	null	10.81	MB-4	160.13292:1838525 161.13627:215436 162.13963:312825		278577	131177	858583	890969	424522	751199	423960	119417	367982	566475	302065	10133744	531401	600122	1003324	708476	142875	370957
51	12.347	160.169	Unknown	[M+H]+		0.48	FALSE	null	null	null	null	null	null	999	FALSE	FALSE	FALSE		FALSE	FALSE	null	null	null	null	null	null	null	5.76	QC_Pos_4	160.16937:351471 161.17272:0 162.17608:0		895944	657414	2992444	1655346	1273470	3634418	2441278	1852097	2479782	3132855	1992632	5083440	1724489	1926216	3510536	1322630	1085592	3125843
52	0.744	161.032	Unknown	[M+Na]+	adduct linked to 25_[M+NH4]+	0.2	FALSE	null	null	null	null	null	null	999	FALSE	FALSE	FALSE		FALSE	FALSE	null	null	null	null	null	null	null	7.51	QC_Pos_3	161.03197:253538 162.03532:20580 163.03868:14581		0	29724	163272	0	58666	127341	108902	391017	50119	44898	197498	133504	593453	415588	41479	214624	117054	37064
53	1.21	161.082	Unknown	[M+H]+		0.88	TRUE	null	null	null	null	null	null	999	FALSE	FALSE	FALSE		FALSE	FALSE	null	null	null	null	null	null	null	5.09	FAS-5	161.08177:399579 162.08512:43424 163.08848:590208	56.12362:1385 69.07086:1470 72.08134:1920 73.0293:1545 75.14015:1539 93.04503:3893 105.06971:2700 119.08584:2214 120.05576:7443 121.06409:2851 134.07091:12832 144.05684:2222 146.90137:1433 161.06068:1832 161.08183:48923 161.10669:15959 161.13245:1772	1373819	1078967	4361865	3458412	4521540	3845108	4536706	2177712	3989470	2241512	3613437	3804846	1671840	3046571	4670525	4392368	3790253	3623256
54	0.746	161.082	Unknown	[M+H]+		0.84	TRUE	null	null	null	null	null	null	999	FALSE	FALSE	FALSE		FALSE	FALSE	null	null	null	null	null	null	null	4.55	NC-1	161.08214:478439 162.08549:920363 163.08885:724168	72.08133:11380 73.02934:2491 90.07439:1488 91.05466:1741 93.04507:2851 93.06976:1619 96.46104:2864 105.06975:3507 106.30032:1502 108.4802:1292 116.10784:3186 119.08588:2347 120.0558:8189 121.06288:2676 126.46335:1446 134.07129:10456 161.0782:16947 161.08208:42214 161.10672:21503 161.13252:1939 161.16551:1721	2340134	1988916	2264114	3430516	2691850	2676524	2253514	1854555	2220785	2528916	2299318	2274728	1921836	2294774	3714119	2402372	3085129	2407584
55	12.686	161.082	Unknown	[M+H]+		0.2	FALSE	null	null	null	null	null	null	999	FALSE	FALSE	FALSE		FALSE	FALSE	null	null	null	null	null	null	null	0.83	QC_Pos_4	161.0822:177567 162.08555:0 163.08891:260148		675778	540778	2033409	1385815	1934976	820983	1205925	1915600	830399	1798012	2276948	1605981	1494843	971666	2020209	3027669	569835	1748810
56	9.699	161.989	Unknown	[M+H]+	similar chromatogram in higher mz_2347; similar chromatogram in higher mz_8183; similar chromatogram in higher mz_8448	0.2	FALSE	null	null	null	null	null	null	999	FALSE	FALSE	FALSE		FALSE	FALSE	null	null	null	null	null	null	null	560.6	NC-2	161.98889:56565 162.99224:0 163.9956:0		0	0	0	181461	197593	225023	117901	247673	155376	91093	123380	0	186725	0	150115	330721	139109	146228
57	0.729	162.066	Unknown	[M+H]+		0.44	FALSE	null	null	null	null	null	null	999	FALSE	FALSE	FALSE		FALSE	FALSE	null	null	null	null	null	null	null	2.43	NC-6	162.06599:87026 163.06934:55794 164.0727:158705		137993	488687	588900	564452	590003	560821	483923	336272	481060	321202	297692	486391	227979	503523	1503114	417852	415737	468745
58	0.781	162.112	w/o MS2:Carnitine	[M+H]+		0.96	FALSE	0.76	162.112	C7H15NO3	Others	PHIQHXFUZVPYII-ZCFIWIBFSA-N	C[N+](C)(C)C[C@H](O)CC([O-])=O	530	TRUE	TRUE	FALSE		FALSE	FALSE	null	null	99.9	100	null	null	null	5.89	NC-1	162.11215:1976303 163.1155:371502 164.11886:0		1761959	1279055	3563361	3892666	2147740	6956317	2252401	3708303	2724148	2783978	2374153	9312430	4772258	3820603	11115444	3139132	3068170	2555433
59	1.425	162.127	Unknown	[M+H]+		0.68	FALSE	null	null	null	null	null	null	999	FALSE	FALSE	FALSE		FALSE	FALSE	null	null	null	null	null	null	null	1.84	NC-4	162.12726:291983 163.13061:439448 164.13397:0		2161248	1113927	2320079	2273988	2094822	1504908	2276123	3880458	2852240	3533548	3281576	1928076	1523396	2831565	2252778	2515318	1772066	4717132
60	9.88	162.128	Unknown	[M+H]+		0.24	TRUE	null	null	null	null	null	null	999	FALSE	FALSE	FALSE		FALSE	FALSE	null	null	null	null	null	null	null	3.92	FAS-2	162.12744:559666 163.13079:383522 164.13415:67081	51.20871:1362 56.28551:1555 58.37488:1330 60.09106:1336 68.6972:3405 68.70098:5674 84.2774:1748 102.09104:7080 103.84232:1553 132.15984:1463 145.07587:1787 162.05417:6639 162.1031:10252 162.12662:117353 162.14813:5727	3716060	2762503	9572491	5800293	4705379	5704574	10692676	4293026	8071097	4234123	2788742	7655408	2694156	7119963	7889858	3515543	6572902	4783142
61	14.573	162.128	Unknown	[M+H]+		0.52	TRUE	null	null	null	null	null	null	999	FALSE	FALSE	FALSE		FALSE	FALSE	null	null	null	null	null	null	null	2.98	FAS-3	162.12782:2786523 163.13117:616664 164.13453:375072	59.92571:1536 69.06816:6126 80.94825:7713 101.9503:1551 102.60181:1645 159.21913:1818 162.0542:6467 162.12666:645375	21686348	11336982	18308546	17507586	35835944	23840632	17948016	26796180	18564580	14098372	10172664	17486330	19982886	7625746	14018175	26550814	35797864	30734098
62	1.188	163.098	Unknown	[M+H]+		0.8	FALSE	null	null	null	null	null	null	999	FALSE	FALSE	FALSE		FALSE	FALSE	null	null	null	null	null	null	null	5.45	QC_Pos	163.09761:528470 164.10096:99864 165.10432:211275		2369208	1257292	5427643	5371954	3088602	5923532	6438054	4376842	6161308	3687230	5080521	5110240	3654690	3654330	4641147	6152214	5556371	3559007
63	0.915	163.122	Unknown	[M+H]+		0.96	TRUE	null	null	null	null	null	null	999	FALSE	FALSE	FALSE		FALSE	FALSE	null	null	null	null	null	null	null	18.24	FAS-2	163.12239:6952945 164.12574:1199893 165.1291:494426	57.07075:3541 69.85121:1783 73.06543:1744 78.95595:2411 80.05003:53775 84.08102:104982 89.05959:3087 93.07057:2969 94.06566:11327 106.06568:213772 107.08539:3443 115.05517:3258 117.05707:63780 120.08068:89141 121.10075:2417 122.07111:2735 123.0791:3998 130.06497:324299 132.0806:580735 134.09627:2882 139.98718:3893 146.09566:3298 162.90089:2860 163.0983:39143 163.12209:721028 163.19319:3960	2924568	1916429	9801946	41361464	18192516	3645036	15912027	12171321	13139594	11237125	13049335	11168314	11191138	11729079	8165625	8498050	11800298	11361418
64	1.163	163.123	Unknown	[M+Na]+	adduct linked to 43_[M+NH4]+	0.8	FALSE	null	null	null	null	null	null	999	FALSE	FALSE	FALSE		FALSE	FALSE	null	null	null	null	null	null	null	4.77	FAS-2	163.12271:770010 164.12606:0 165.12942:0		2447957	1925042	6206904	7270606	5322820	4616950	7931458	5936700	6100506	2759282	4154658	5119038	3947760	6144707	3168197	5250870	5197234	4251003
65	2.199	163.148	Unknown	[M+H]+	ion correlated with 122; ion correlated with 220; ion correlated with 957; ion correlated with 151; found in higher mz's MsMs_608; found in higher mz's MsMs_957; found in higher mz's MsMs_5249	0.88	FALSE	null	null	null	null	null	null	999	FALSE	FALSE	FALSE		FALSE	FALSE	null	null	null	null	null	null	null	5.68	NC-1	163.14809:1369490 164.15144:203635 165.1548:609756		579429	380771	3381347	4498871	7875270	3072548	6400488	3552908	3236223	3044792	2366417	3688262	2190780	2507761	9109257	2677585	3429413	2989691
66	5.848	164.082	Unknown	[M+H]+		0.2	FALSE	null	null	null	null	null	null	999	FALSE	FALSE	FALSE		FALSE	FALSE	null	null	null	null	null	null	null	3.72	MB-2	164.08163:240779 165.08498:101059 166.08834:250969		390473	231785	2318776	1789470	1356727	1723513	1914018	1411898	1153000	3292431	1475818	1418358	419206	935782	1459095	1562656	1028087	1129575
67	0.773	164.092	Unknown	[M+H]+	similar chromatogram in higher mz_799; similar chromatogram in higher mz_1687; similar chromatogram in higher mz_1745; similar chromatogram in higher mz_1838; similar chromatogram in higher mz_2014; similar chromatogram in higher mz_2192; similar chromatogram in higher mz_2468; similar chromatogram in higher mz_2498; similar chromatogram in higher mz_2687; similar chromatogram in higher mz_2871; …	1	TRUE	null	null	null	null	null	null	999	FALSE	FALSE	FALSE		FALSE	FALSE	null	null	null	null	null	null	null	48.08	FAS-1	164.09151:1745920 165.09486:438656 166.09822:942207	56.05039:27381 61.8236:1489 68.58824:2803 68.59255:8782 70.0655:2635 72.04538:1878 73.02879:30024 74.06079:31346 77.85421:1586 88.07602:9873 94.06483:1626 95.061:1629 96.45385:1970 98.0606:2387 100.07622:22930 102.05509:12883 104.07058:2847 116.07107:33097 118.08627:344736 118.12889:1816 122.07244:2349 123.0921:1713 128.07042:10049 146.08061:42596 147.05524:1878 147.09077:2608 153.91241:1505 164.…	2273478	1362998	9424306	9298820	7499100	5126584	6946978	5198520	13437741	28806970	10972958	18518644	8566863	16432813	57236584	41628324	20297226	16678642
68	12.743	164.144	Unknown	[M+H]+		0.28	FALSE	null	null	null	null	null	null	999	FALSE	FALSE	FALSE		FALSE	FALSE	null	null	null	null	null	null	null	1.48	QC_Pos	164.14352:151557 165.14687:457075 166.15023:0		554339	716464	1470504	1166165	1493832	1565272	1489377	1153677	872534	667194	993883	680942	1855315	1992065	1090339	1621795	829613	2084281
69	1.314	164.92	Unknown	[M+H]+		0.36	TRUE	null	null	null	null	null	null	999	FALSE	FALSE	FALSE		FALSE	FALSE	null	null	null	null	null	null	null	9.13	MB-2	164.92036:3821070 165.92371:0 166.92707:0	69.59331:3295 82.99821:1876 83.06065:1802 101.00855:27056 106.06467:2784 107.06123:1624 108.08042:2847 119.01929:144396 122.09653:17632 124.02362:11955 124.08652:2328 137.02924:52768 137.07034:1764 137.50066:1591 142.03473:205043 148.08572:5836 148.11137:8176 160.0455:58896 164.91954:119767 165.05045:53991 165.07632:3715 165.10254:11075 165.13855:58408	33573832	28141776	38142580	12743327	23649722	45442412	27319840	27062544	56070296	72411888	66645648	59549544	32143018	29021556	24958214	37770324	45808252	35663320
70	5.637	164.92	Unknown	[M+H]+		0.48	TRUE	null	null	null	null	null	null	999	FALSE	FALSE	FALSE		FALSE	FALSE	null	null	null	null	null	null	null	8.72	NC-1	164.9203:1614488 165.92365:151784 166.92701:42054	53.37437:1389 55.89104:1395 59.05002:1855 61.04029:1543 68.8005:10698 83.06068:2156 101.00868:14057 102.05682:1516 107.06021:1880 108.08045:2975 109.07536:1560 119.01939:82110 122.09666:21660 123.05584:1888 124.02496:8550 137.0293:32662 142.03476:116113 148.08577:5769 148.11142:3308 160.04576:40988 163.45859:1728 164.91962:50855 165.05022:34367 165.0643:8513 165.07637:6585 165.09045:2664 165.1023…	21005552	15323417	17017894	20490368	25336074	21464538	9391898	9840797	37878248	17823148	14170642	7471954	22288306	11267878	32303376	19418716	10742183	13054820
71	5.154	164.92	Unknown	[M+H]+		0.76	TRUE	null	null	null	null	null	null	999	FALSE	FALSE	FALSE		FALSE	FALSE	null	null	null	null	null	null	null	7.47	NC-1	164.92032:2125530 165.92367:145113 166.92703:135673	59.06121:1699 63.94388:1426 68.58871:12424 83.06068:3832 85.01023:1650 96.45386:1564 101.00844:17764 106.06574:2130 108.08152:6940 119.01913:89780 119.08465:1899 122.09663:17826 123.05584:1890 124.02496:9086 124.08656:3496 137.02911:31010 137.09627:2098 142.03461:122475 143.03722:1572 147.34834:1778 148.08748:6299 148.11142:2905 150.11511:2175 160.04543:46752 161.06656:2132 164.92122:62988 165.05…	7159362	6827017	23527316	15479672	19795726	17918822	16487880	14966104	24235154	19924570	18611252	10329235	3905942	11062560	19740614	14707483	13759881	10538778
72	6.415	164.92	Unknown	[M+H]+		0.64	FALSE	null	null	null	null	null	null	999	FALSE	FALSE	FALSE		FALSE	FALSE	null	null	null	null	null	null	null	5.41	MB-1	164.92027:1010525 165.92362:85846 166.92698:0		14769686	10582403	8896875	8283006	6966437	5191713	7398966	6792818	9177088	8672470	3250906	861376	4332968	827754	5483432	2134904	2477157	1717589
73	12.497	164.92	Unknown	[M+H]+		0.48	FALSE	null	null	null	null	null	null	999	FALSE	FALSE	FALSE		FALSE	FALSE	null	null	null	null	null	null	null	2.65	FAS-1	164.9203:613186 165.92365:328747 166.92701:0		3998510	3121380	7747769	6816007	4916970	5712694	4988852	6153460	3944654	4149295	3714956	2916852	6820244	3746428	5085167	3620724	7021241	6327971
74	8.853	164.92	Unknown	[M+H]+		0.84	TRUE	null	null	null	null	null	null	999	FALSE	FALSE	FALSE		FALSE	FALSE	null	null	null	null	null	null	null	6.92	NC-1	164.92036:1037972 165.92371:182402 166.92707:0	51.15419:1379 59.04959:2016 64.27256:1534 67.05501:1803 70.2394:2421 74.00881:1429 85.74586:1546 93.88766:1549 96.43948:1391 99.57858:1342 101.0085:12347 105.06975:1920 107.06021:1663 108.08152:9015 119.01923:58901 119.08588:2728 122.09647:22871 124.02365:3349 124.08656:2262 137.02928:23961 142.03473:85619 148.07552:2457 148.08577:7523 148.11142:3373 160.04544:28592 164.91933:33848 165.05023:2146…	21763802	8224314	8781306	13318486	6464787	7247604	10434644	5751737	10791075	10181133	6634106	3837667	5423142	3975674	8268952	6447189	6050656	4691520
75	9.084	164.92	Unknown	[M+H]+		0.44	TRUE	null	null	null	null	null	null	999	FALSE	FALSE	FALSE		FALSE	FALSE	null	null	null	null	null	null	null	6.39	FAS-1	164.92035:1528711 165.9237:258561 166.92706:0	51.37669:1646 57.10105:1431 62.27847:1432 75.66002:1318 82.94518:1554 83.06068:1888 95.0865:1792 96.46104:3234 101.00876:11662 104.79952:1551 107.06021:2588 108.08152:3520 109.10129:1513 119.01921:56231 119.08588:1739 122.09663:20279 124.02364:5599 133.54417:1735 137.02898:27331 142.03464:82761 147.11617:2406 148.08748:3768 148.11313:7762 160.04555:22774 164.92136:35643 165.05022:14316 165.06631:…	13493270	9752350	16836804	18429038	15748221	12910054	13286084	13062774	17476356	16230887	11715923	8698646	7235690	8444571	13731430	13354969	12142020	11017656
76	0.861	164.92	Unknown	[M+H]+		0.72	TRUE	null	null	null	null	null	null	999	FALSE	FALSE	FALSE		FALSE	FALSE	null	null	null	null	null	null	null	22.31	MB-1	164.92036:2510064 165.92371:80019 166.92707:71666	52.4179:1563 56.04993:2384 59.04959:6394 59.06121:1606 62.4949:1498 63.10008:3084 70.36913:2055 70.84132:1423 89.05962:3498 91.05465:1566 95.04956:6513 101.00868:5837 101.07902:2981 103.03896:2116 104.07058:2082 106.0647:2365 108.08044:2177 118.08663:11482 119.01926:31151 119.0489:2874 119.08982:50482 120.08075:2265 122.09686:14892 123.04418:12272 123.05453:2734 123.08044:2212 124.02364:2459 124.…	60036332	40133628	28403304	9508153	27164596	25224726	32692950	29461990	26371034	28036558	27501616	27401096	16940132	27202476	24305084	23373912	33424390	33174878
77	1.091	164.921	Unknown	[M+H]+	found in higher mz's MsMs_2790; found in higher mz's MsMs_1987; found in higher mz's MsMs_3400	0.8	TRUE	null	null	null	null	null	null	999	FALSE	FALSE	FALSE		FALSE	FALSE	null	null	null	null	null	null	null	29.2	FAS-3	164.92053:3684774 165.92388:0 166.92724:0	68.81187:10413 83.06067:2713 101.00872:22606 108.08044:6408 119.01934:128713 122.09691:19306 124.0248:11874 124.08655:3284 137.02933:45469 142.03476:185723 148.0755:2085 148.08575:7397 148.1114:6379 160.04572:58348 164.91957:107899 165.0502:44604 165.09044:2756 165.10196:14331 165.11459:8225 165.13869:57993	41148916	14081269	24451610	21147218	45968932	35197700	35296896	29829980	27989150	22780232	20698904	17689228	14891945	46307000	48168272	32458956	18045202	41249640
78	1.032	165.051	Unknown	[M+H]+		0.24	TRUE	null	null	null	null	null	null	999	FALSE	FALSE	FALSE		FALSE	FALSE	null	null	null	null	null	null	null	11.1	NC-6	165.05093:2983664 166.05428:0 167.05764:259495	59.04957:1737 69.28811:5744 80.94892:1853 83.06065:1788 101.00873:26399 108.08042:3295 119.0194:139030 120.08073:2804 122.09669:22253 124.02348:11617 124.08652:2882 134.86705:1611 137.02934:59050 142.03481:197548 148.08745:5562 148.11137:3136 160.04575:61886 161.06651:2804 164.91954:92118 165.05038:50259 165.07632:3745 165.10249:9912 165.11255:6974 165.13878:60407	9273453	23223944	13397617	17794088	20365696	4091090	27481026	27953386	18359088	24064612	1173950	854937	5386320	37160812	6353892	19264450	4985944	27051414
79	1.207	165.051	Unknown	[M+H]+		0.2	FALSE	null	null	null	null	null	null	999	FALSE	FALSE	FALSE		FALSE	FALSE	null	null	null	null	null	null	null	6.82	MB-4	165.05061:3049871 166.05396:0 167.05732:0		3527694	11750140	23476132	20153458	33988936	25811458	21148704	24623422	18894414	30142276	21983234	52629324	23633734	37160812	22039990	21847494	18446190	16604664
80	2.204	165.164	Unknown	[M+H-H2O]+	adduct linked to 157_[M+H]+	0.64	FALSE	null	null	null	null	null	null	999	FALSE	FALSE	FALSE		FALSE	FALSE	null	null	null	null	null	null	null	21.67	FAS-3	165.16377:209691 166.16712:0 167.17048:149126		18420	21115	440912	707434	1270763	434549	972152	538519	432126	356271	221321	394152	179816	288453	1206041	237865	441934	396839
81	2.06	165.164	Unknown	[M+H-H2O]+	adduct linked to 158_[M+H]+	0.76	FALSE	null	null	null	null	null	null	999	FALSE	FALSE	FALSE		FALSE	FALSE	null	null	null	null	null	null	null	16.67	NC-1	165.16386:221152 166.16721:0 167.17057:82067		11634	9373	273262	561374	1035253	298695	973656	426303	396909	229319	269227	535211	106818	124273	1473648	143629	276852	201683
82	0.716	165.925	Unknown	[M+H]+	adduct linked to 278_[M+CH3OH+H]+	0.88	FALSE	null	null	null	null	null	null	999	FALSE	FALSE	FALSE		FALSE	FALSE	null	null	null	null	null	null	null	4.35	MB-1	165.92535:222281 166.9287:103723 167.93206:74865		971394	1347056	1196806	782413	959240	761335	1058816	923908	1041026	870245	1027032	920590	472318	909037	466315	677243	923910	1005875
83	12.664	165.925	Unknown	[M+H]+		0.68	FALSE	null	null	null	null	null	null	999	FALSE	FALSE	FALSE		FALSE	FALSE	null	null	null	null	null	null	null	2.97	NC-1	165.92538:488441 166.92873:0 167.93209:166715		1484644	1066430	5904242	4551489	6392796	3914496	2623016	3628673	6250915	5174686	4869372	5072386	3656482	3971227	6554484	5931974	6315186	7085133
84	12.604	166.086	w/o MS2:Phenylalanine	[M+H]+		0.36	FALSE	2	166.086	C9H11NO2	Others	COLNVLDHVKWLRT-UHFFFAOYNA-N	NC(CC1=CC=CC=C1)C(O)=O	530	TRUE	TRUE	FALSE		FALSE	FALSE	null	null	100	99.4	null	null	null	1.31	MB-3	166.08621:208607 167.08956:76216 168.09292:74663		668496	267581	1768196	2044259	1412320	1916676	1399231	2202436	1838262	935895	3039340	1713037	1821484	1562742	1877626	2895903	2257518	2777273
85	0.789	166.086	w/o MS2:Phenylalanine	[M+H]+	adduct linked to 194_[M+Na]+	0.8	FALSE	2	166.086	C9H11NO2	Others	COLNVLDHVKWLRT-UHFFFAOYNA-N	NC(CC1=CC=CC=C1)C(O)=O	530	TRUE	TRUE	FALSE		FALSE	FALSE	null	null	100	100	null	null	null	8.29	MB-4	166.08624:1635903 167.08959:369249 168.09295:0		2353404	2036740	4643428	7973880	4572529	3883262	2717378	5142832	5608424	3961830	4664609	10674535	5153058	5637377	6102779	4248884	3920414	3182684
86	1.417	166.097	Unknown	[M+H]+		0.44	FALSE	null	null	null	null	null	null	999	FALSE	FALSE	FALSE		FALSE	FALSE	null	null	null	null	null	null	null	2.39	NC-2	166.09731:284655 167.10066:109961 168.10402:189384		1810790	570529	3344127	2169174	115419	2538433	2143018	2147100	3382585	1859860	1681369	1980980	1021825	1365481	2767087	3422836	2905860	728279
87	3.385	167.048	Unknown	[M+NH4]+	adduct linked to 0_[M+H]+	0.56	FALSE	null	null	null	null	null	null	999	FALSE	FALSE	FALSE		FALSE	FALSE	null	null	null	null	null	null	null	0.69	FAS-2	167.04823:822384 168.05158:64562 169.05494:2990		634776	564866	2468871	5412678	1569523	2800975	3152326	2406041	3492666	2313565	1007053	2183284	4236104	2130633	1152228	941492	1573118	2153994
88	0.738	167.048	Unknown	[M+H]+		0.4	FALSE	null	null	null	null	null	null	999	FALSE	FALSE	FALSE		FALSE	FALSE	null	null	null	null	null	null	null	3.04	FAS-6	167.04834:394042 168.05169:0 169.05505:59630		745252	2172256	1120693	1635410	4003286	2307345	3640057	4456154	1762157	4212015	2232256	1362894	1775511	1252594	2238929	1753894	2429900	1669788
89	12.575	167.107	Unknown	[M+H]+		0.24	FALSE	null	null	null	null	null	null	999	FALSE	FALSE	FALSE		FALSE	FALSE	null	null	null	null	null	null	null	2.05	MB-3	167.10677:300871 168.11012:0 169.11348:86196		1807634	869286	2460152	1551268	3149926	2117582	2744008	1567958	3307924	2348540	5010600	2192310	1327661	1414744	2632280	2553574	2868112	3913559
90	8.78	167.971	Unknown	[M+H]+	similar chromatogram in higher mz_5134; similar chromatogram in higher mz_3540; found in higher mz's MsMs_5529; similar chromatogram in higher mz_3025; similar chromatogram in higher mz_6756; similar chromatogram in higher mz_5122; similar chromatogram in higher mz_8740	0.76	FALSE	null	null	null	null	null	null	999	FALSE	FALSE	FALSE		FALSE	FALSE	null	null	null	null	null	null	null	14.36	FAS-3	167.97066:350140 168.97401:0 169.97737:0		20878	0	1420278	1787520	2123380	1702096	1867372	1599742	1444785	2174647	2083509	1465590	1631645	1350814	1488553	1709444	1773141	1736360
91	0.796	168.123	Unknown	[M+H]+		0.32	FALSE	null	null	null	null	null	null	999	FALSE	FALSE	FALSE		FALSE	FALSE	null	null	null	null	null	null	null	3.96	NC-2	168.12262:455981 169.12597:0 170.12933:2035140		2279118	1767099	3453470	3070088	2226077	2572732	2360048	2344733	3098040	2176686	2524374	2924392	1868220	2735875	1788819	3023096	2398494	1398333
92	1.185	168.149	Unknown	[M+H]+		0.72	FALSE	null	null	null	null	null	null	999	FALSE	FALSE	FALSE		FALSE	FALSE	null	null	null	null	null	null	null	2.3	QC_Pos_1	168.14925:220522 169.1526:0 170.15596:92239		1236630	1225869	2087236	1475453	2037421	2300771	1560574	1280239	2033958	1754185	1065127	2089096	270837	1305986	1822858	2368598	2231966	1860183
93	12.371	168.175	Unknown	[M+H]+		0.44	TRUE	null	null	null	null	null	null	999	FALSE	FALSE	FALSE		FALSE	FALSE	null	null	null	null	null	null	null	4.6	MB-3	168.17471:338180 169.17806:0 170.18142:76317	52.9358:1405 70.10947:1623 82.94524:18084 88.96642:1484 89.06043:2052 95.08563:6194 95.17365:1533 102.03532:1565 103.96593:1457 109.07644:2195 125.10781:33502 126.05557:1452 126.09988:1369 145.00963:1843 150.02618:1748 151.0864:1702 151.12163:3603 168.11348:2185 168.14864:19884 168.17328:45695	1830232	829240	1592116	6870269	2224993	2632124	3907718	4487870	2416692	6160280	6599666	3865384	3750006	2768210	2727850	1687214	2501016	1878713
94	0.717	168.96	Unknown	[M+H]+		0.4	FALSE	null	null	null	null	null	null	999	FALSE	FALSE	FALSE		FALSE	FALSE	null	null	null	null	null	null	null	6.18	FAS-5	168.96042:45110 169.96377:0 170.96713:68127		0	17843	0	0	131644	134532	171913	123600	16076	23898	37224	102665	54653	57273	21641	30061	17019	30494
95	0.777	170.117	Unknown	[M+NH4]+	ion correlated with 352; adduct linked to 12_[M+H]+; found in higher mz's MsMs_196	0.96	TRUE	null	null	null	null	null	null	999	FALSE	FALSE	FALSE		FALSE	FALSE	null	null	null	null	null	null	null	31.82	FAS-1	170.11732:2568786 171.12067:8124614 172.12403:1407368	53.03934:1784 55.01874:12364 55.05516:89885 57.0709:23737 58.06599:7703 60.04514:2395 67.05511:47013 68.04988:2517 69.03398:16748 69.07047:13951 70.06605:8182 70.27515:2526 72.04479:7677 72.08135:2378 74.53585:1866 79.05466:66545 81.07078:19910 82.06509:6431 83.0499:6684 83.08589:136751 84.08106:4010 86.06077:25769 86.09718:1701 91.05464:7090 93.07057:30011 95.08562:2526 97.10143:166024 100.07601…	1629903	1229823	15865688	105750864	7935216	13054459	7846944	7920149	11343727	9008553	10431006	9241214	9793583	8376612	22755324	10015143	6909286	5282119
96	0.8	170.154	Unknown	[M+H]+		0.36	FALSE	null	null	null	null	null	null	999	FALSE	FALSE	FALSE		FALSE	FALSE	null	null	null	null	null	null	null	3.93	FAS-2	170.1537:315377 171.15705:2088274 172.16041:316846		838748	713710	1018463	2025661	1513328	1525630	830420	870037	657723	1908659	577326	1039912	886796	548757	556082	489685	494952	631195
97	12.647	170.154	Unknown	[M+H]+		0.48	FALSE	null	null	null	null	null	null	999	FALSE	FALSE	FALSE		FALSE	FALSE	null	null	null	null	null	null	null	1.22	MB-6	170.15379:391356 171.15714:2412681 172.1605:186056		1400459	1012034	2950989	5164655	4480203	2177340	3095786	2923282	3563394	4866844	2530247	2780894	2267044	4078971	2654286	1829346	2210562	3068343
98	0.786	171.074	Unknown	[M+H-H2O]+	similar chromatogram in higher mz_3553; adduct linked to 199_[M+H]+; similar chromatogram in higher mz_4330; similar chromatogram in higher mz_118; similar chromatogram in higher mz_265; similar chromatogram in higher mz_1062; similar chromatogram in higher mz_1328; similar chromatogram in higher mz_2098; similar chromatogram in higher mz_2244; similar chromatogram in higher mz_2390	0.76	FALSE	null	null	null	null	null	null	999	FALSE	FALSE	FALSE		FALSE	FALSE	null	null	null	null	null	null	null	17.94	MB-6	171.07397:948755 172.07732:155248 173.08068:6787194		266425	151562	1231583	583061	1319082	226864	1219377	388865	909272	3894081	1284930	3256578	674434	5284066	1753125	2419930	1349508	1702114
99	1.626	171.101	Unknown	[M+H]+	found in higher mz's MsMs_2601; similar chromatogram in higher mz_1079; similar chromatogram in higher mz_2144; similar chromatogram in higher mz_1353; found in higher mz's MsMs_1353; similar chromatogram in higher mz_1310; similar chromatogram in higher mz_3975; similar chromatogram in higher mz_3320; found in higher mz's MsMs_7765; adduct linked to 13_[M+H-H2O]+; similar chromatogram in higher …	0.88	FALSE	null	null	null	null	null	null	999	FALSE	FALSE	FALSE		FALSE	FALSE	null	null	null	null	null	null	null	29.12	NC-1	171.10114:1295096 172.10449:0 173.10785:0		1970774	1248015	2852455	3544017	2444591	1523170	1571099	1624915	3208524	3295003	2744670	2789868	2496547	2802674	9376870	4451310	3254266	2723922
100	0.795	171.118	Unknown	[M+H]+	adduct linked to 242_[M+Na]+; similar chromatogram in higher mz_1174	0.88	TRUE	null	null	null	null	null	null	999	FALSE	FALSE	FALSE		FALSE	FALSE	null	null	null	null	null	null	null	71.02	FAS-1	171.11754:8430944 172.12089:2464022 173.12425:242829	55.05504:14706 56.05031:3763 58.06607:13689 68.79831:11296 72.04482:87602 80.0575:3735 83.08579:31036 84.08982:4265 89.07152:109570 97.09502:9132 106.07288:31871 107.07906:52163 108.08575:12232 109.10126:3074 111.07417:15661 112.08091:49730 112.09993:3978 123.10003:18704 124.1062:515843 125.11168:2954187 125.15946:25842 126.09984:8537 134.06836:17328 135.07375:58191 136.07997:24199 153.08432:1290…	2076829	1304291	51994276	59417496	59383708	67209512	54243532	54690748	75964344	60523004	76641008	53431836	48274860	58238452	188631552	60661568	48640408	40531412
101	1.074	171.149	Unknown	[M+H]+		0.56	TRUE	null	null	null	null	null	null	999	FALSE	FALSE	FALSE		FALSE	FALSE	null	null	null	null	null	null	null	17.8	FAS-1	171.14882:2468527 172.15217:159459 173.15553:0	51.46098:1420 55.05507:6565 58.06558:9001 58.38717:1372 64.74439:1517 68.71397:7453 69.06218:1425 72.04492:80333 81.80969:1420 83.08598:29584 87.067:3152 89.07173:92036 93.69982:1459 125.11208:12951 144.60794:1535 153.10234:2064 154.08646:3299 161.57971:1758 171.11334:11597 171.14807:100373	14677193	14857332	31080328	13483759	22796072	34122008	11698028	19340388	29939546	14200482	15546611	19023464	16416435	2885724	2410104	16865116	17826796	13324000
102	1.277	171.149	Unknown	[M+H]+		0.24	TRUE	null	null	null	null	null	null	999	FALSE	FALSE	FALSE		FALSE	FALSE	null	null	null	null	null	null	null	2.37	FAS-2	171.14906:2321316 172.15241:329013 173.15577:6646	50.23927:1472 55.05486:10529 58.06556:5733 67.05447:1708 69.07033:2452 69.61314:2573 70.06548:1926 72.04493:75297 81.07066:1742 83.08595:22113 87.06697:1911 89.07167:82019 125.11204:15345 126.05553:1921 129.07721:1496 149.38322:1491 153.10229:2490 154.08641:6483 157.64708:1472 159.99377:1401 171.05244:2485 171.07791:2001 171.11191:10534 171.14803:89616	14568522	21666050	13782247	27536788	18406096	31499804	17417882	13847431	14939979	38777900	27501556	13211664	33945100	22265464	20580950	24536540	25942046	11589797
103	0.907	171.186	Unknown	[M+H]+	similar chromatogram in higher mz_370; similar chromatogram in higher mz_1702; similar chromatogram in higher mz_2105; similar chromatogram in higher mz_3204; similar chromatogram in higher mz_3262	0.52	FALSE	null	null	null	null	null	null	999	FALSE	FALSE	FALSE		FALSE	FALSE	null	null	null	null	null	null	null	11.67	QC_Pos	171.18575:270739 172.1891:0 173.19246:0		7160	0	34878	35554	75585	95660	143095	44703	1071513	855579	571273	1064769	0	74849	1336692	718080	1324117	692124
104	0.816	172.094	Unknown	[M+H]+	similar chromatogram in higher mz_500; similar chromatogram in higher mz_2089; similar chromatogram in higher mz_863; similar chromatogram in higher mz_2035	0.96	FALSE	null	null	null	null	null	null	999	FALSE	FALSE	FALSE		FALSE	FALSE	null	null	null	null	null	null	null	21.77	NC-1	172.09421:3669924 173.09756:226407 174.10092:0		2743236	3512182	14837665	5282172	9186479	9164235	8356378	9023729	8081372	10194660	10061111	10615426	9736279	16123652	21155264	8325026	13067293	15086428
105	1.373	172.115	Unknown	[M+H]+	found in higher mz's MsMs_1486; similar chromatogram in higher mz_1486; similar chromatogram in higher mz_1501; similar chromatogram in higher mz_1597; similar chromatogram in higher mz_1928; similar chromatogram in higher mz_2155; similar chromatogram in higher mz_3854; similar chromatogram in higher mz_4091; similar chromatogram in higher mz_4292	0.36	TRUE	null	null	null	null	null	null	999	FALSE	FALSE	FALSE		FALSE	FALSE	null	null	null	null	null	null	null	12.22	QC_Pos	172.11511:1513618 173.11846:254083 174.12182:1102492	51.40743:1530 55.05505:2510 55.58274:1482 57.07082:185819 57.90263:1423 59.99091:51021 67.05503:30072 68.60925:9564 71.0499:3070 72.04478:6582 73.04826:1803 77.79493:1614 81.07066:1778 81.67436:1644 83.08579:2014 84.0891:1434 88.03994:8890 89.07156:3442 90.07518:1756 93.07059:1755 95.08648:2337 105.03091:1692 106.31901:1444 109.10123:52562 116.05312:42279 119.08585:1804 126.09179:2362 130.08609:1…	649168	201843	744042	3631	250997	1932909	1450123	1772800	137759	188499	109902	3017705	5700548	1139864	260875	115264	120220	660339
106	0.902	172.133	Unknown	[M+H]+	adduct linked to 250_[M+Na]+	0.44	FALSE	null	null	null	null	null	null	999	FALSE	FALSE	FALSE		FALSE	FALSE	null	null	null	null	null	null	null	10.4	FAS-3	172.13271:1820812 173.13606:348032 174.13942:12939510		2803383	1010405	10619472	9160001	15192331	3938492	7496340	7546054	9669589	8213162	8521474	8813659	9257843	8065886	1195746	4688004	8194622	6435354
107	1.301	172.133	Unknown	[M+H]+		0.6	FALSE	null	null	null	null	null	null	999	FALSE	FALSE	FALSE		FALSE	FALSE	null	null	null	null	null	null	null	5.22	FAS-2	172.13271:1018034 173.13606:0 174.13942:557608		818593	1363046	8473705	9717308	6895498	5503286	1731069	1796690	3785114	2303723	4255660	3579093	3721504	3263742	7219431	6817967	2415115	5589792
108	0.67	172.922	Unknown	[M+H]+	similar chromatogram in higher mz_490; similar chromatogram in higher mz_1186; similar chromatogram in higher mz_2317; similar chromatogram in higher mz_2636	0.48	FALSE	null	null	null	null	null	null	999	FALSE	FALSE	FALSE		FALSE	FALSE	null	null	null	null	null	null	null	5.6	FAS-2	172.92238:274990 173.92573:0 174.92909:0		1155881	310767	825311	2104130	480476	429929	268730	414650	390171	421509	396844	255614	410829	485075	806691	756476	763560	444471
109	0.846	172.98	Unknown	[M+Na]+	ion correlated with 337; ion correlated with 377; ion correlated with 2585; ion correlated with 2707; ion correlated with 4036; ion correlated with 1985; ion correlated with 3444; ion correlated with 1350; ion correlated with 4891; ion correlated with 3330; similar chromatogram in higher mz_186; similar chromatogram in higher mz_1351; similar chromatogram in higher mz_1985; found in higher mz's M…	1	FALSE	null	null	null	null	null	null	999	FALSE	FALSE	FALSE		FALSE	FALSE	null	null	null	null	null	null	null	55.73	NC-1	172.97963:12698985 173.98298:0 174.98634:0		319806	317959	9007689	8189387	8101043	8633856	8025354	8048140	4422618	4745596	8065678	9301964	5978680	12007586	72633664	11784667	9747294	10436653
110	0.81	173.078	Unknown	[M+H]+	similar chromatogram in higher mz_192; similar chromatogram in higher mz_618; similar chromatogram in higher mz_1457; similar chromatogram in higher mz_1791; similar chromatogram in higher mz_2139; similar chromatogram in higher mz_2430	1	TRUE	null	null	null	null	null	null	999	FALSE	FALSE	FALSE		FALSE	FALSE	null	null	null	null	null	null	null	51.14	FAS-1	173.07832:4867713 174.08167:622476 175.08503:71641	58.06558:2396 59.05002:1459 67.05507:16201 68.0584:2769 69.57626:3073 78.95599:2334 81.07068:2271 85.06528:1600 90.97725:69622 100.07626:1989 104.99217:80527 105.47036:1821 109.1013:17377 110.10487:10928 111.08015:1513 119.99717:1577 120.08949:1998 125.11169:6722 126.11465:2490 127.1202:2895 131.08694:1700 173.00458:2224 173.07802:378114 173.12927:21579 173.16443:2906	3648770	5070656	28880136	21584346	24034030	26810558	23745702	21652260	18411038	17814906	28518280	22788400	26135172	26969938	27145196	19612212	24785302	23447158
111	2.061	173.132	Unknown	[M+H-H2O]+	ion correlated with 123; found in higher mz's MsMs_348; adduct linked to 219_[M+H]+; adduct linked to 341_[M+NH4]+	0.88	FALSE	null	null	null	null	null	null	999	FALSE	FALSE	FALSE		FALSE	FALSE	null	null	null	null	null	null	null	10.44	FAS-3	173.13228:1496938 174.13563:615267 175.13899:1721609		904002	1074409	4303302	5425053	10564017	3720711	8347930	4182451	4096763	3690535	3506832	4167482	1925433	2747006	6829905	3950406	3709390	2743559
112	2.201	173.132	Unknown	[M+H-H2O]+	ion correlated with 462; ion correlated with 360; ion correlated with 122; ion correlated with 816; found in higher mz's MsMs_608; adduct linked to 220_[M+H]+; adduct linked to 340_[M+NH4]+	0.92	FALSE	null	null	null	null	null	null	999	FALSE	FALSE	FALSE		FALSE	FALSE	null	null	null	null	null	null	null	11.88	NC-1	173.13229:1644643 174.13564:780363 175.139:2170102		1346676	900012	5007156	6091484	9445730	4732739	7911736	5178240	5076604	4384720	3398934	5228330	3514931	3238883	11309084	4339897	5071396	4813244
113	0.712	174.014	Unknown	[M+H]+	ion correlated with 724; ion correlated with 502	0.2	FALSE	null	null	null	null	null	null	999	FALSE	FALSE	FALSE		FALSE	FALSE	null	null	null	null	null	null	null	4.5	QC_Pos	174.01389:116822 175.01724:6665 176.0206:0		0	11022	134288	25421	22836	18946	29791	111104	49801	45687	33580	106526	180849	84535	0	9613	67280	36542
114	4.886	174.038	Unknown	[M+H]+		0.76	FALSE	null	null	null	null	null	null	999	FALSE	FALSE	FALSE		FALSE	FALSE	null	null	null	null	null	null	null	6.13	QC_Pos	174.0385:226381 175.04185:125479 176.04521:0		46923	36284	1360707	549309	1167889	773768	317754	688910	1073631	868787	793864	704350	403906	647104	2092634	1300288	1165962	601670
115	1.204	174.131	Unknown	[M+H]+	similar chromatogram in higher mz_1836	0.48	FALSE	null	null	null	null	null	null	999	FALSE	FALSE	FALSE		FALSE	FALSE	null	null	null	null	null	null	null	4.09	QC_Pos	174.1311:971108 175.13445:312552 176.13781:311236		5580460	1860718	7670088	2259462	1951521	1460829	1410144	1864870	6312918	3397033	2773433	2558260	781178	1228618	8465277	3943447	3904179	2612018
116	0.855	174.149	Unknown	[M+H]+	similar chromatogram in higher mz_228; found in higher mz's MsMs_228; adduct linked to 28_[M+H-H2O]+; similar chromatogram in higher mz_229; similar chromatogram in higher mz_506; similar chromatogram in higher mz_644; similar chromatogram in higher mz_1020; similar chromatogram in higher mz_1072; similar chromatogram in higher mz_2273; similar chromatogram in higher mz_2470; similar chromatogram…	0.32	TRUE	null	null	null	null	null	null	999	FALSE	FALSE	FALSE		FALSE	FALSE	null	null	null	null	null	null	null	37.76	FAS-3	174.14867:7715303 175.15202:1353717 176.15538:0	55.05513:21090 56.05037:12919 57.07035:2813 58.06609:16814 59.0501:68367 62.00661:2527 68.6918:11258 69.07034:13703 70.06561:13965 74.06077:6357 79.05457:2573 81.07008:25374 86.06008:14300 90.97721:2464 96.08118:14386 98.09661:267109 104.99314:3071 105.99633:2345 110.09608:2034 112.11234:4023 114.09197:22495 116.10674:106404 118.068:7961 130.1227:3321 138.12668:15330 146.77312:1920 156.13898:1318…	375092	103344	608171	122793	48959312	11264210	5752172	1695614	355968	466587	110431	451774	112914	260508	262262	274838	98839	110958
117	0.954	174.185	Unknown	[M+H]+	similar chromatogram in higher mz_3364; found in higher mz's MsMs_3364	1	TRUE	null	null	null	null	null	null	999	FALSE	FALSE	FALSE		FALSE	FALSE	null	null	null	null	null	null	null	172.83	BLANK_Pos_1	174.18486:11652111 175.18821:646175 176.19157:0	55.05465:2073 57.07046:148457 58.06606:35053 62.00659:12207 62.06095:166699 68.80967:6616 69.07085:2042 71.08638:128767 86.09714:2096 118.06809:30125 132.08348:12269 156.17415:147937 157.04228:3020 174.06491:2787 174.07799:4339 174.10194:12148 174.13068:118767 174.18478:1278913 174.26114:11000	53868828	49626996	27955388	51042864	50489340	46369032	55528812	52757448	36679948	43386132	32142814	30785838	30949756	31025910	32400648	24621050	24699590	30380814
118	0.787	175.002	Unknown	[M+H]+		0.52	FALSE	null	null	null	null	null	null	999	FALSE	FALSE	FALSE		FALSE	FALSE	null	null	null	null	null	null	null	43.69	NC-1	175.00154:780349 176.00489:0 177.00825:0		0	5005	1645572	275638	1210494	1077358	786343	1762186	1568258	728881	1434137	1576394	381859	1658500	3966845	2428226	2569371	2778747
119	3.152	175.015	Unknown	[M+H]+	similar chromatogram in higher mz_1841	0.84	FALSE	null	null	null	null	null	null	999	FALSE	FALSE	FALSE		FALSE	FALSE	null	null	null	null	null	null	null	6.87	FAS-2	175.01511:104899 176.01846:0 177.02182:0		4445	0	356940	549038	435362	35223	379667	64279	243725	104759	288533	427333	233440	108220	107620	123317	87834	171420
120	1.213	175.098	Unknown	[M+H]+		0.8	FALSE	null	null	null	null	null	null	999	FALSE	FALSE	FALSE		FALSE	FALSE	null	null	null	null	null	null	null	3.85	FAS-1	175.0977:320110 176.10105:2132475 177.10441:574968		1295882	774756	3708728	2619226	3047342	2964432	3222248	1508609	3766501	3620049	2215429	2935664	1407444	1554271	3098819	2812153	2968502	2729519
121	0.748	175.098	Unknown	[M+H]+		0.76	FALSE	null	null	null	null	null	null	999	FALSE	FALSE	FALSE		FALSE	FALSE	null	null	null	null	null	null	null	3.35	NC-1	175.09808:325614 176.10143:2238951 177.10479:468588		2276892	2052921	1886918	4612162	1990308	2222344	2335718	2069641	1901907	1979072	2135680	1809213	1648987	1955908	2204502	1856240	1805940	863236
122	2.201	175.148	Unknown	[M+H-H2O]+	ion correlated with 112; ion correlated with 220; ion correlated with 957; ion correlated with 816; found in higher mz's MsMs_474; adduct linked to 244_[M+H]+; found in higher mz's MsMs_5249	0.88	FALSE	null	null	null	null	null	null	999	FALSE	FALSE	FALSE		FALSE	FALSE	null	null	null	null	null	null	null	9.77	NC-1	175.14815:1562298 176.1515:437249 177.15486:1170501		763671	657987	4266778	5018896	8746937	3749072	7827233	4256156	3853048	3490287	2822838	4190815	2986714	2797980	9292582	3321379	3862694	3558109
123	2.065	175.148	Unknown	[M+H-H2O]+	ion correlated with 111; adduct linked to 243_[M+H]+; adduct linked to 353_[M+NH4]+; found in higher mz's MsMs_1976	0.84	FALSE	null	null	null	null	null	null	999	FALSE	FALSE	FALSE		FALSE	FALSE	null	null	null	null	null	null	null	10.67	FAS-3	175.14815:1466346 176.1515:520363 177.15486:1110451		1102811	780877	2934556	4632804	10779471	3433341	8173122	4938340	3803571	3640864	2112743	3854911	3131028	2417888	8830003	3510025	3426324	2983400
124	0.718	175.913	Unknown	[M+H]+	ion correlated with 1002; ion correlated with 657; ion correlated with 44	0.68	FALSE	null	null	null	null	null	null	999	FALSE	FALSE	FALSE		FALSE	FALSE	null	null	null	null	null	null	null	26.38	FAS-5	175.91293:129796 176.91628:0 177.91964:26098		0	91523	9837	0	354996	406213	517598	371777	37257	108031	209542	276476	194055	284807	11050	211958	91668	160467
125	0.72	176.015	Unknown	[M+NH4]+	ion correlated with 520; adduct linked to 44_[M+H]+	0.56	FALSE	null	null	null	null	null	null	999	FALSE	FALSE	FALSE		FALSE	FALSE	null	null	null	null	null	null	null	5.53	FAS-5	176.01486:84925 177.01821:0 178.02157:147468		9930	15434	9112	5728	181480	225026	336497	188660	72980	80125	80665	200814	188358	232206	46486	114919	44395	110514
126	6.256	176.018	Unknown	[M+H]+	similar chromatogram in higher mz_8238; similar chromatogram in higher mz_8291; similar chromatogram in higher mz_4421; similar chromatogram in higher mz_8759; similar chromatogram in higher mz_8405; similar chromatogram in higher mz_8947	0.92	FALSE	null	null	null	null	null	null	999	FALSE	FALSE	FALSE		FALSE	FALSE	null	null	null	null	null	null	null	54.44	QC_Pos_1	176.01822:717536 177.02157:0 178.02493:0		8250	10083	2954926	2612628	2298644	1995238	1549032	2063235	2849957	1556972	3272946	2885618	2556854	1822886	3128842	2230504	2219864	2842652
127	1.501	176.093	Unknown	[M+H]+		0.28	TRUE	null	null	null	null	null	null	999	FALSE	FALSE	FALSE		FALSE	FALSE	null	null	null	null	null	null	null	5.71	MB-4	176.09299:2335746 177.09634:215548 178.0997:57541	63.28926:1741 67.60264:1460 68.88772:3216 68.89098:4736 70.05269:1718 72.85616:1801 84.88098:1388 97.28408:1613 110.07208:44860 111.04015:2146 111.07904:247279 149.08231:1954 176.09329:113802 176.11766:7053 176.14384:30061	6885352	15412270	24659830	30244102	30079620	31313096	35374932	28430226	32803544	25320996	21271790	35892732	12752564	33663300	34984656	32270524	28888192	40374812
128	6.394	176.093	Unknown	[M+H]+		0.24	TRUE	null	null	null	null	null	null	999	FALSE	FALSE	FALSE		FALSE	FALSE	null	null	null	null	null	null	null	8.76	FAS-1	176.09305:1885402 177.0964:270149 178.09976:0	60.60337:1515 70.05326:2275 75.08337:1691 94.14623:1615 110.07189:44905 111.07898:237030 111.11681:2065 116.06987:1701 128.35963:1651 158.04218:1582 176.07784:3193 176.09335:102834 176.11771:6451 176.14369:45884	7950398	9238793	31953262	21374628	22144744	44716892	35239004	21913710	40081332	31091984	21389122	18372486	18833408	16336815	18641718	18935428	20091146	15442788
129	4.913	176.093	Unknown	[M+H]+		0.2	TRUE	null	null	null	null	null	null	999	FALSE	FALSE	FALSE		FALSE	FALSE	null	null	null	null	null	null	null	3.21	FAS-2	176.09309:2293886 177.09644:391820 178.0998:148082	55.29844:1488 68.76639:4925 68.77017:2981 70.05324:2172 75.8771:1455 83.37102:1715 94.0648:1936 94.85381:1776 96.05608:2040 101.91513:1505 105.47444:1472 110.07092:49743 111.07904:268863 135.06638:1642 149.08058:2028 176.09328:119013 176.11766:8563 176.14342:39216	4831181	13747003	21396104	17305402	23513170	40885092	46522208	39802112	15133414	36347480	21035616	24583724	40616240	21727936	22783880	17846722	28210874	23103788
130	1.228	176.093	Unknown	[M+H]+		0.56	TRUE	null	null	null	null	null	null	999	FALSE	FALSE	FALSE		FALSE	FALSE	null	null	null	null	null	null	null	9.05	FAS-1	176.09306:1827844 177.09641:355671 178.09977:87442	50.2332:1390 62.98233:2372 68.71886:11568 70.05326:1605 73.90443:1351 78.86887:1464 80.57303:1398 84.7617:1615 88.04781:1659 110.07197:48928 111.07907:243886 111.11681:1741 136.77553:1574 167.42496:1534 176.09332:113787 176.11772:6259 176.14157:35164	10068515	8798918	18491640	9441593	27471894	27524096	25302276	11530225	13507749	13081777	26067136	26894562	22463828	23336072	26418676	16814682	26658828	27205316
131	8.899	176.093	Unknown	[M+H]+		0.2	TRUE	null	null	null	null	null	null	999	FALSE	FALSE	FALSE		FALSE	FALSE	null	null	null	null	null	null	null	5.51	MB-4	176.09305:1622949 177.0964:60585 178.09976:0	51.1025:1429 58.17274:1773 68.26391:1361 70.42627:1418 72.36139:1526 81.33443:1677 96.46191:2029 99.63229:1701 110.07093:36484 111.04237:1684 111.07904:226227 114.55807:1401 127.99068:1688 136.75424:1435 149.08231:1809 158.04588:2027 159.06673:2166 162.78461:1573 176.09326:102744 176.11766:8279 176.14189:75168	15223550	3653090	19197918	24700150	27057512	20362420	25344374	18651544	20753586	22827416	14170972	21339512	14370006	23643354	14868676	13975461	17367014	16832228
132	8.334	176.093	Unknown	[M+H]+		0.44	TRUE	null	null	null	null	null	null	999	FALSE	FALSE	FALSE		FALSE	FALSE	null	null	null	null	null	null	null	6.87	FAS-1	176.09271:1386232 177.09606:0 178.09942:0	89.64693:1547 96.45476:1837 110.07201:32275 111.07902:150461 135.06641:1663 162.14818:1606 176.09357:73933 176.11771:7869 176.14375:66000	4511094	10056988	15291600	25454484	20984414	26124954	24627966	22870210	22724024	27952978	21739392	10947656	28315458	17134380	18127040	17826570	15149442	14985379
133	0.749	176.093	Unknown	[M+H]+		0.4	FALSE	null	null	null	null	null	null	999	FALSE	FALSE	FALSE		FALSE	FALSE	null	null	null	null	null	null	null	7.05	QC_Pos_3	176.09308:1968418 177.09643:187424 178.09979:618149		9446019	10136703	11441969	12792896	11746872	13178947	13270689	11720020	11410731	11318952	10419713	11263599	16729779	11716439	11917553	12668406	12144648	12157396
134	6.294	176.263	Unknown	[M+2H]2+	similar chromatogram in higher mz_2270	0.88	FALSE	null	null	null	null	null	null	999	FALSE	FALSE	FALSE		FALSE	FALSE	null	null	null	null	null	null	null	11596.4	NC-3	176.26273:933665 177.26608:0 178.26944:0		0	0	2296359	1018058	1792810	1782088	1251701	1643806	1869483	2585772	3574812	4585540	1698299	4107475	3768026	3836585	4359271	3950856
135	0.856	177.101	Unknown	[M+H]+	adduct linked to 347_[M+CH3OH+H]+	0.4	FALSE	null	null	null	null	null	null	999	FALSE	FALSE	FALSE		FALSE	FALSE	null	null	null	null	null	null	null	7.47	FAS-4	177.10139:875460 178.10474:0 179.1081:969933		1126105	1040937	6122046	7467042	3988658	6682145	3957264	5008275	4579749	4233764	5169268	5870000	2946786	4744624	2947744	3110428	4657938	3694008
136	5.766	177.4	Unknown	[M+H]+		0.64	FALSE	null	null	null	null	null	null	999	FALSE	FALSE	FALSE		FALSE	FALSE	null	null	null	null	null	null	null	1003.76	MB-4	177.40031:115395 178.40366:0 179.40702:0		0	0	296235	156031	188380	226163	157973	178550	258552	66571	389019	684065	0	484593	271364	586280	509147	414837
137	0.774	178.107	Unknown	[M+H]+	ion correlated with 178; similar chromatogram in higher mz_2687; similar chromatogram in higher mz_2871; similar chromatogram in higher mz_3077; similar chromatogram in higher mz_2223; similar chromatogram in higher mz_1697	0.76	TRUE	null	null	null	null	null	null	999	FALSE	FALSE	FALSE		FALSE	FALSE	null	null	null	null	null	null	null	35.62	FAS-2	178.10736:1417188 179.11071:1005142 180.11407:463309	64.46752:1488 67.91109:1678 68.99197:6860 69.71795:1452 70.06548:6461 86.06004:1649 88.02189:47653 88.07588:22302 100.07623:1989 112.07629:1703 114.09193:6699 116.07093:18973 118.08601:35990 129.0786:2427 130.08603:27404 132.0806:1927 132.10207:98995 135.10063:9816 142.08612:9706 150.09064:1699 160.07443:2719 160.09732:44630 161.0704:2704 178.03551:2791 178.07158:2577 178.08366:11442 178.10765:45…	1178686	774088	4188634	7813066	5227974	2533510	2507450	1779929	7478956	18239856	6526116	7665909	4675988	10362876	27578822	29331470	16267958	12602243
138	1.097	178.133	Unknown	[M+H]+	similar chromatogram in higher mz_2792	0.44	TRUE	null	null	null	null	null	null	999	FALSE	FALSE	FALSE		FALSE	FALSE	null	null	null	null	null	null	null	7.14	QC_Pos_4	178.13339:1585547 179.13674:600879 180.1401:207127	63.35713:1517 69.73948:1860 75.58451:1420 88.02198:46898 97.86282:1418 104.1431:1939 118.06554:1908 120.55647:1396 135.09912:6221 142.76816:1539 161.07039:2386 178.03549:3311 178.05127:2603 178.13467:546462 178.1595:22487	1124723	774198	1281538	1088115	874697	1390024	151234	1748569	1520046	1614454	414188	763891	305545	1049368	1218375	1373681	938897	860809
139	12.627	178.159	Unknown	[M+H]+		0.52	FALSE	null	null	null	null	null	null	999	FALSE	FALSE	FALSE		FALSE	FALSE	null	null	null	null	null	null	null	2.06	QC_Pos_1	178.15921:274741 179.16256:55556 180.16592:357231		778857	1180076	3387664	3116668	4919876	2753441	2018768	1567307	1899357	2067997	2098546	1715820	2291983	1959405	2061567	1496911	3021120	2937182
140	0.692	179.092	Unknown	[M+H]+		0.6	FALSE	null	null	null	null	null	null	999	FALSE	FALSE	FALSE		FALSE	FALSE	null	null	null	null	null	null	null	2.89	FAS-2	179.09218:201311 180.09553:335041 181.09889:452066		704566	429314	965725	1414643	1167428	735712	363586	171725	288715	522729	547372	305886	777754	1045562	1944022	400662	791660	557048
141	0.847	179.117	Unknown	[M+H]+		0.6	FALSE	null	null	null	null	null	null	999	FALSE	FALSE	FALSE		FALSE	FALSE	null	null	null	null	null	null	null	15.79	MB-4	179.11739:3540851 180.12074:359522 181.1241:78027		1946735	3905854	11121818	14500906	11130115	10175894	10744802	11527023	4746189	10226808	3061837	23911448	8217836	11333493	9685220	9413920	9860312	9087801
142	6.574	179.72	Unknown	[M+H]+	similar chromatogram in higher mz_4450; similar chromatogram in higher mz_1789; similar chromatogram in higher mz_6015; similar chromatogram in higher mz_5120; similar chromatogram in higher mz_5668; similar chromatogram in higher mz_5673	0.92	FALSE	null	null	null	null	null	null	999	FALSE	FALSE	FALSE		FALSE	FALSE	null	null	null	null	null	null	null	3447.65	MB-6	179.71971:384992 180.72306:0 181.72642:0		0	0	1391033	674700	1103009	896615	353522	1073962	988878	681048	1332125	1177284	754828	1700509	1541096	1711371	1143717	1614299
143	0.882	180.102	Unknown	[M+H]+		0.92	TRUE	null	null	null	null	null	null	999	FALSE	FALSE	FALSE		FALSE	FALSE	null	null	null	null	null	null	null	15.75	QC_Pos_1	180.10155:907330 181.1049:155137 182.10826:0	67.41586:1581 90.01764:2090 103.05483:6989 116.05325:2012 120.08081:282178 121.06558:12402 131.04849:2576 137.10701:17741 163.07465:1768 180.1011:30459 180.13574:12268 180.17461:15190	883677	887682	4958332	2947796	5906894	3892992	3470794	5707251	4043340	3725560	5457086	9475511	3156951	10333253	3448018	6173356	5585789	8188174
144	7.683	180.271	Unknown	[M+H]+	similar chromatogram in higher mz_4595; similar chromatogram in higher mz_156	0.28	FALSE	null	null	null	null	null	null	999	FALSE	FALSE	FALSE		FALSE	FALSE	null	null	null	null	null	null	null	5641.3	NC-1	180.27135:395529 181.2747:0 182.27806:0		0	0	175240	197902	0	152939	225346	0	0	379001	838037	435779	305751	311836	1466544	953346	964251	1198290
145	1.045	180.894	Unknown	[M+H]+		0.64	FALSE	null	null	null	null	null	null	999	FALSE	FALSE	FALSE		FALSE	FALSE	null	null	null	null	null	null	null	11.94	FAS-2	180.89398:762365 181.89733:0 182.90069:0		2844987	1547973	1225853	6276618	3641140	3264623	3879802	2115366	2432662	1633857	3584089	1882382	1577444	1690430	4288924	2337515	2571443	3623674
146	0.652	180.894	Unknown	[M+H]+		0.32	FALSE	null	null	null	null	null	null	999	FALSE	FALSE	FALSE		FALSE	FALSE	null	null	null	null	null	null	null	5.94	FAS-1	180.8945:367759 181.89785:0 182.90121:12476		951539	1177306	2894902	933407	1428819	1933516	1080326	718765	1199649	1377040	3498615	1389326	1591814	1650724	802834	1563624	2114368	1217243
147	1.194	180.978	Unknown	[M+H-H2O]+	ion correlated with 775; adduct linked to 289_[M+H]+	0.56	FALSE	null	null	null	null	null	null	999	FALSE	FALSE	FALSE		FALSE	FALSE	null	null	null	null	null	null	null	4.3	MB-6	180.97813:694123 181.98148:0 182.98484:0		91607	4330019	802997	4092057	3812339	4772016	5714639	5434359	2386666	2629431	5309912	6121362	7619442	9039446	375261	2307987	3514424	3263061
148	0.846	180.978	Unknown	[M+H]+		0.84	FALSE	null	null	null	null	null	null	999	FALSE	FALSE	FALSE		FALSE	FALSE	null	null	null	null	null	null	null	8.74	MB-6	180.97841:1307468 181.98176:0 182.98512:0		205689	4251309	1248459	3039782	6826178	8823969	9862483	10797397	2099318	5020548	7778305	9614711	7993328	11299980	154198	3005596	6284170	8745551
149	4.889	181.028	Unknown	[M+H]+		0.6	TRUE	null	null	null	null	null	null	999	FALSE	FALSE	FALSE		FALSE	FALSE	null	null	null	null	null	null	null	3.88	FAS-2	181.02791:10874277 182.03126:692666 183.03462:0	56.96547:28761 68.96371:8593 71.95262:2828 98.94436:3784 98.97523:554262 116.94544:3740 116.98627:508598 117.02946:3511 121.07546:2425 121.10075:2002 123.04414:2070 134.94731:2400 134.99646:385548 140.00133:112350 141.00294:2346 153.00703:57720 158.01207:154703 159.03246:8343 164.08089:2592 176.02235:22134 177.04404:21105 181.02722:28830 181.05933:1867 181.10786:5659 181.1333:3480 181.1703:8494	2866605	59835224	58902896	96094864	148747840	193372448	180973744	252275776	89442584	111508928	208648240	354915680	332315552	295916480	43822240	93948176	148048720	278396832
150	12.522	181.108	Unknown	[M+H]+		0.2	FALSE	null	null	null	null	null	null	999	FALSE	FALSE	FALSE		FALSE	FALSE	null	null	null	null	null	null	null	1.26	QC_Pos_4	181.10756:149771 182.11091:42844 183.11427:355950		53887	571654	316191	725820	911079	984357	1460429	966795	311612	1051918	1092058	755516	2391509	925070	105817	319439	80593	456462
151	2.202	181.159	Unknown	[M+H]+	ion correlated with 2086; ion correlated with 65; ion correlated with 220; ion correlated with 957; similar chromatogram in higher mz_1133; found in higher mz's MsMs_608; adduct linked to 286_[M+NH4]+; found in higher mz's MsMs_957; similar chromatogram in higher mz_1412; similar chromatogram in higher mz_2729; similar chromatogram in higher mz_5249; similar chromatogram in higher mz_4429	0.92	FALSE	null	null	null	null	null	null	999	FALSE	FALSE	FALSE		FALSE	FALSE	null	null	null	null	null	null	null	11.49	NC-1	181.15855:1289759 182.1619:330458 183.16526:312559		494151	298998	2963776	4063911	7727058	3788408	5959605	3703410	3055171	3010238	2442808	3410328	3008631	2191651	9408955	2679778	3091014	3331499
152	0.773	182.081	w/o MS2:Tyrosine	[M+Na]+	adduct linked to 49_[M+H-H2O]+	0.8	FALSE	1.05	182.081	C9H11NO3	Others	OUYCCCASQSFEME-UHFFFAOYNA-N	NC(CC1=CC=C(O)C=C1)C(O)=O	530	TRUE	TRUE	FALSE		FALSE	FALSE	null	null	100	100	null	null	null	8.13	NC-1	182.08095:740783 183.0843:94233 184.08766:241231		487889	404272	1448676	2664140	1220165	1258295	909103	1138738	1155091	1073030	1398856	3152512	1828817	1526706	4392326	1388422	1152063	1131202
153	0.939	182.19	Unknown	[M+H]+		1	TRUE	null	null	null	null	null	null	999	FALSE	FALSE	FALSE		FALSE	FALSE	null	null	null	null	null	null	null	19.24	FAS-1	182.19022:1794807 183.19357:635695 184.19693:0	55.05507:6251 56.42881:1419 67.02585:1599 73.34888:1510 83.0859:20805 86.54376:1496 98.97522:8116 100.11243:29697 116.05208:2178 116.9863:6708 117.99017:2180 123.09211:3020 131.57523:1688 134.99646:6777 139.12241:5757 182.00836:1972 182.05972:3130 182.19031:161113	2693202	2685953	9555847	11107461	10847105	4898620	10883569	8464188	9375396	9553493	10341284	8680217	8903144	9175394	9070275	8268096	15384439	8802391
154	6.51	183.01	Unknown	[M+H]+	similar chromatogram in higher mz_4713	0.88	FALSE	null	null	null	null	null	null	999	FALSE	FALSE	FALSE		FALSE	FALSE	null	null	null	null	null	null	null	9.4	NC-4	183.01036:482065 184.01371:369172 185.01707:283069		9291	0	940767	776513	931973	637693	563645	802957	795927	1369084	2032191	2189893	948125	2320889	2056838	1879902	1698366	2536056
155	0.76	183.024	Unknown	[M+CH3OH+H]+	adduct linked to 109_[M+Na]+	0.28	FALSE	null	null	null	null	null	null	999	FALSE	FALSE	FALSE		FALSE	FALSE	null	null	null	null	null	null	null	4.76	FAS-2	183.024:281962 184.02735:0 185.03071:0		245314	227420	11557	1743080	219380	416135	457288	1052504	54141	111567	242879	298495	826721	396481	12193	1065744	376546	530474
156	7.676	183.105	Unknown	[M+H]+	similar chromatogram in higher mz_3502; similar chromatogram in higher mz_4861; similar chromatogram in higher mz_4853; similar chromatogram in higher mz_5307; similar chromatogram in higher mz_8847	0.92	FALSE	null	null	null	null	null	null	999	FALSE	FALSE	FALSE		FALSE	FALSE	null	null	null	null	null	null	null	11.2	NC-4	183.105:920489 184.10835:0 185.11171:0		1050724	1664062	3327566	2913920	2017222	2768181	2512447	2693394	2844753	2634706	3690100	3307248	3060872	3456016	2893997	3587150	4109555	4440231
157	2.203	183.174	Unknown	[M+H]+	ion correlated with 2295; adduct linked to 80_[M+H-H2O]+	0.76	FALSE	null	null	null	null	null	null	999	FALSE	FALSE	FALSE		FALSE	FALSE	null	null	null	null	null	null	null	4.81	NC-1	183.17427:243305 184.17762:168067 185.18098:0		125028	15962	549755	632888	1439672	514207	1167192	497560	567749	344997	294426	557025	133070	435632	1343143	492854	587108	364136
158	2.061	183.174	Unknown	[M+H]+	adduct linked to 81_[M+H-H2O]+	0.44	FALSE	null	null	null	null	null	null	999	FALSE	FALSE	FALSE		FALSE	FALSE	null	null	null	null	null	null	null	5.94	FAS-3	183.17433:216618 184.17768:120453 185.18104:0		58327	45053	288923	451327	1532800	196161	975259	557706	360351	306360	206028	460206	133070	250366	1383372	316528	397857	237280
159	6.511	183.263	Unknown	[M+H]+	similar chromatogram in higher mz_1733; similar chromatogram in higher mz_4721; similar chromatogram in higher mz_4982; similar chromatogram in higher mz_6197; similar chromatogram in higher mz_8911	0.88	FALSE	null	null	null	null	null	null	999	FALSE	FALSE	FALSE		FALSE	FALSE	null	null	null	null	null	null	null	8581.58	NC-3	183.26303:719766 184.26638:0 185.26974:0		0	0	2232767	1183751	1868584	1304722	948868	2016681	2185188	1696563	3983336	4139102	2490626	4631608	4170640	4840199	4547716	5043036
160	7.163	183.767	Unknown	[M+H]+	similar chromatogram in higher mz_5008; similar chromatogram in higher mz_4745; similar chromatogram in higher mz_6212; similar chromatogram in higher mz_4874; similar chromatogram in higher mz_8915; similar chromatogram in higher mz_4748; similar chromatogram in higher mz_4929; similar chromatogram in higher mz_8944; similar chromatogram in higher mz_8798	0.72	FALSE	null	null	null	null	null	null	999	FALSE	FALSE	FALSE		FALSE	FALSE	null	null	null	null	null	null	null	6808.98	NC-3	183.76662:607637 184.76997:0 185.77333:0		0	0	698635	561940	544686	1045313	280042	563750	666774	1157236	869272	1057087	530727	1430781	2241699	1473768	2519572	2151048
161	1.552	184.003	Unknown	[M+H]+		0.28	FALSE	null	null	null	null	null	null	999	FALSE	FALSE	FALSE		FALSE	FALSE	null	null	null	null	null	null	null	2.48	QC_Pos_3	184.00253:1176160 185.00588:25394 186.00924:25581		691792	3872563	1827869	10279140	9562996	8664512	12152711	27517006	4008287	3600518	7298424	12620012	16594868	18073550	1367850	3369488	8086017	9601945
162	4.885	184.003	Unknown	[M+H]+	similar chromatogram in higher mz_1365; similar chromatogram in higher mz_355; similar chromatogram in higher mz_398; similar chromatogram in higher mz_432; similar chromatogram in higher mz_602	0.84	FALSE	null	null	null	null	null	null	999	FALSE	FALSE	FALSE		FALSE	FALSE	null	null	null	null	null	null	null	6.65	MB-4	184.00264:2606904 185.00599:0 186.00935:0		830189	3145961	5020821	8914602	18043984	22395854	25380354	19661258	5748502	10729298	17479492	31277370	15992820	27799574	7432100	10425751	17415308	25220818
163	12.229	184.003	Unknown	[M+H]+		0.24	FALSE	null	null	null	null	null	null	999	FALSE	FALSE	FALSE		FALSE	FALSE	null	null	null	null	null	null	null	7.3	MB-6	184.00267:1146412 185.00602:0 186.00938:0		514596	7075042	2566368	11409208	9036706	11347465	7577138	11546003	5010841	7202930	11001189	10897214	13908313	11857893	1992494	3846534	8747704	4948913
164	1.263	184.003	Unknown	[M+H]+		0.64	FALSE	null	null	null	null	null	null	999	FALSE	FALSE	FALSE		FALSE	FALSE	null	null	null	null	null	null	null	3.96	NC-5	184.00284:931774 185.00619:0 186.00955:0		195323	3146432	1293423	4922742	7574040	8763556	11977716	10437732	1681314	7724188	7777048	6129316	9001032	6514710	874985	3939534	4100908	7241336
165	0.656	184.003	Unknown	[M+H]+		0.4	TRUE	null	null	null	null	null	null	999	FALSE	FALSE	FALSE		FALSE	FALSE	null	null	null	null	null	null	null	4.57	FAS-2	184.00302:909271 185.00637:94405 186.00973:0	55.01865:2054 55.05505:1528 59.0612:1670 65.16:1540 69.07032:2186 71.95264:1631 74.75056:1557 88.67813:1429 93.07046:16101 101.00866:3867 101.95029:112768 110.07197:3478 111.08012:8032 119.01929:59487 119.9609:54297 121.06537:2095 124.02361:3014 125.07052:1713 137.02898:20910 137.97139:36525 138.09142:3179 139.07552:17479 142.03459:36135 142.93823:10861 142.97552:7755 143.54158:1722 149.05986:388…	161275	1295264	840720	5627898	2346970	7490459	4338884	5575716	611828	2838673	6530870	5720658	2251961	8066969	575983	372322	3269597	5740515
166	6.425	184.003	Unknown	[M+H]+		0.36	FALSE	null	null	null	null	null	null	999	FALSE	FALSE	FALSE		FALSE	FALSE	null	null	null	null	null	null	null	5.99	FAS-5	184.00307:865370 185.00642:3478 186.00978:0		879575	4691772	1246844	4767352	6220254	6524696	13588864	10308488	2707526	5998218	3796400	4108915	10205792	6848240	543450	741204	4181372	3430710
167	6.264	184.073	w/o MS2:Phosphocholine	[M+H]+	found in higher mz's MsMs_4418; similar chromatogram in higher mz_4421; found in higher mz's MsMs_4421; found in higher mz's MsMs_5093; found in higher mz's MsMs_6543; found in higher mz's MsMs_8238; found in higher mz's MsMs_4423; found in higher mz's MsMs_8777; found in higher mz's MsMs_1782; found in higher mz's MsMs_8762; found in higher mz's MsMs_8759; found in higher mz's MsMs_8758; found i…	0.92	TRUE	0.78	184.073	C5H14NO4P	Others	YHHSONZFOIEMCP-UHFFFAOYSA-N	C[N+](C)(C)CCOP(O)([O-])=O	530	TRUE	TRUE	FALSE		FALSE	FALSE	null	null	99.9	99.8	null	null	null	25.98	NC-6	184.07298:11232003 185.07633:0 186.07969:0	60.08152:29800 67.22773:1582 71.0732:3927 79.13797:1942 86.09655:135735 97.64371:1649 98.98454:3894 101.00889:14617 101.95028:10407 104.10683:1797 119.01943:111560 124.02361:2139 125.00037:94486 137.0295:45624 137.97142:2953 142.03497:66847 145.02946:1564 160.04565:13993 161.06497:11522 165.05019:9684 179.07666:3434 183.06116:2234 184.0733:195654 184.17047:2349	3924668	8810875	74961400	98192968	74657808	71970888	68395392	86788136	72677888	67255264	82015744	116239432	63806580	104503464	86621488	97075712	96657872	116641696
168	7.35	184.073	w/o MS2:Phosphocholine	[M+H]+	found in higher mz's MsMs_5416; found in higher mz's MsMs_8462; found in higher mz's MsMs_8466; found in higher mz's MsMs_8936; found in higher mz's MsMs_8464; found in higher mz's MsMs_5320; found in higher mz's MsMs_5226; found in higher mz's MsMs_5076; found in higher mz's MsMs_6456; found in higher mz's MsMs_8852	0.32	TRUE	0.78	184.073	C5H14NO4P	Others	YHHSONZFOIEMCP-UHFFFAOYSA-N	C[N+](C)(C)CCOP(O)([O-])=O	530	TRUE	TRUE	FALSE		FALSE	FALSE	null	null	99.9	99.8	null	null	null	17.81	MB-3	184.07288:7132680 185.07623:0 186.07959:0	55.79129:1351 57.58298:1350 60.08136:10846 71.07379:1661 81.60931:1482 86.09654:46562 98.98457:1730 99.24104:1608 101.00861:14163 101.94933:2998 119.01946:82821 124.02365:2207 125.00054:32787 137.02956:38178 137.12825:1423 142.03484:48759 160.04559:14158 161.06464:8817 165.05023:10057 165.96725:1601 179.07671:3435 184.07335:93287 184.16815:3619	5985828	10764159	51179624	82553864	51152444	60677772	56786216	54891532	44253324	53815668	67345680	32209410	38999944	68456208	65438484	56055212	71410304	66211592
169	0.814	184.081	Unknown	[M+H]+		0.72	TRUE	null	null	null	null	null	null	999	FALSE	FALSE	FALSE		FALSE	FALSE	null	null	null	null	null	null	null	4.05	FAS-3	184.08182:1501729 185.08517:451060 186.08853:428468	51.37319:1699 56.0774:1500 59.96048:1369 65.40269:1416 72.04538:2654 80.05005:1561 93.0706:1875 101.00863:12860 101.95029:2299 103.82929:1551 103.87145:1531 104.49791:1364 112.09996:1609 113.10763:2452 119.0193:74701 121.10205:2087 125.10771:8149 126.0757:1825 137.02936:27122 142.03465:33513 142.93828:2797 155.2708:1560 160.04565:9778 161.06656:3599 165.05022:8022 179.07669:3504 184.14442:121340	4535133	12885189	13106886	8290686	13005254	12403496	12682756	13981230	16688449	19336508	10557736	17286340	10694142	13572673	4569504	14850993	19830194	16252817
170	1.106	184.082	Unknown	[M+H]+	found in higher mz's MsMs_2954; found in higher mz's MsMs_2790	0.56	TRUE	null	null	null	null	null	null	999	FALSE	FALSE	FALSE		FALSE	FALSE	null	null	null	null	null	null	null	6	FAS-1	184.0816:1312180 185.08495:0 186.08831:0	57.8922:1506 67.85647:1559 70.19308:1958 86.09718:6097 101.00869:8918 101.9503:8888 105.58554:1484 119.01935:69859 119.95977:3419 125.00027:3143 137.02951:21145 142.03494:27139 142.13277:1560 142.93828:10107 142.97557:1678 160.04562:12641 161.06462:3618 165.05023:8185 165.51183:1526 179.07671:3051 184.07288:13834 184.10889:3218 184.14444:3723 184.17052:7949 184.20609:2687	5021949	6819394	7332222	10588037	18018838	14056666	11071816	17031742	10411987	16406043	15071081	6499189	19197772	23524028	8750746	22500464	12440938	7945310
171	1.31	184.082	Unknown	[M+H]+	found in higher mz's MsMs_3193; found in higher mz's MsMs_2982	0.4	TRUE	null	null	null	null	null	null	999	FALSE	FALSE	FALSE		FALSE	FALSE	null	null	null	null	null	null	null	1.57	FAS-6	184.08194:2032725 185.08529:281941 186.08865:230198	69.56469:3757 75.28619:1492 86.09641:5921 101.00878:12942 101.95023:61226 119.01926:98263 119.96097:27350 123.09209:1769 124.02493:3531 124.99891:2767 137.02917:48658 137.97113:17790 142.03455:54459 142.93825:2511 142.97554:6538 155.98167:6574 160.04552:19926 160.98688:14538 161.06645:11251 165.05016:13239 178.99713:3074 179.07668:5991 184.0733:9632 184.10884:6227 184.14439:3781 184.17047:6826 18…	2605484	14332864	13176741	22763652	4969481	14417882	25861832	27224876	17028440	25487620	26789214	17536790	20068704	20968762	11924933	6720598	18669008	19115256
172	4.888	184.082	Unknown	[M+H]+	found in higher mz's MsMs_3794; found in higher mz's MsMs_4760	0.24	TRUE	null	null	null	null	null	null	999	FALSE	FALSE	FALSE		FALSE	FALSE	null	null	null	null	null	null	null	1.95	FAS-3	184.08139:2291824 185.08474:272396 186.0881:395494	67.9366:1692 70.40891:1623 72.84733:1412 82.99751:1564 86.09718:2372 86.99998:1504 101.00855:15477 101.95018:61638 109.65689:1477 111.27364:1753 119.01917:120138 119.96073:26147 124.02496:3220 124.06165:1786 125.10771:1732 137.02911:41631 137.97116:18883 142.03456:63454 142.93828:7425 142.97557:3040 155.98169:2743 160.04495:18594 160.98643:13284 161.06598:11997 165.04973:12927 178.99716:2765 179.…	2908112	3147579	18377958	36240736	36838868	21968530	18271962	28562564	15656564	20607704	26083260	41306468	40762756	46841424	27290656	24016826	33134630	29240198
173	0.837	184.144	Unknown	[M+H]+		0.48	TRUE	null	null	null	null	null	null	999	FALSE	FALSE	FALSE		FALSE	FALSE	null	null	null	null	null	null	null	8.72	FAS-2	184.14406:1437650 185.14741:0 186.15077:115386	55.05505:3107 55.9978:1313 56.00059:1765 57.03437:1608 67.05499:2399 69.0704:15172 69.53333:5526 79.05456:3774 81.06996:10140 83.04916:1640 83.08579:3010 86.06004:1994 86.09716:3529 93.07059:10279 95.08559:3310 96.08109:2069 97.06508:3010 97.10138:8835 100.07623:3321 101.00866:1610 101.95024:11726 104.10696:33353 107.08541:5936 111.08012:1794 114.09193:2175 119.01955:21803 119.96098:2566 121.1009…	595563	550948	5686030	9135084	2207616	2516487	2584533	4349569	1218637	1293972	1633569	7280196	1308221	759678	1026359	3378455	858223	186337
174	7.196	184.887	Unknown	[M+H]+		0.64	FALSE	null	null	null	null	null	null	999	FALSE	FALSE	FALSE		FALSE	FALSE	null	null	null	null	null	null	null	18.18	NC-4	184.88719:599201 185.89054:0 186.8939:0		279862	80967	769264	682321	1012360	632785	319064	1016863	584138	809284	626087	974014	266446	1209544	1912540	855047	1464744	2026725
175	0.832	185.164	Unknown	[M+H]+	similar chromatogram in higher mz_634; adduct linked to 314_[M+NH4]+; similar chromatogram in higher mz_185; similar chromatogram in higher mz_598; similar chromatogram in higher mz_619; similar chromatogram in higher mz_625; similar chromatogram in higher mz_805; similar chromatogram in higher mz_1166; similar chromatogram in higher mz_1212; similar chromatogram in higher mz_1223; similar chroma…	0.88	FALSE	null	null	null	null	null	null	999	FALSE	FALSE	FALSE		FALSE	FALSE	null	null	null	null	null	null	null	17.85	MB-6	185.16449:1178805 186.16784:122015 187.1712:0		321754	304361	2136600	563880	3772742	356658	1306174	3189866	3908821	5518956	2575154	5505660	2118617	6863756	1166317	2313335	5152212	3276302
176	6.22	185.373	Unknown	[M+H]+	similar chromatogram in higher mz_5678; similar chromatogram in higher mz_4979; similar chromatogram in higher mz_8481; similar chromatogram in higher mz_8992	0.92	FALSE	null	null	null	null	null	null	999	FALSE	FALSE	FALSE		FALSE	FALSE	null	null	null	null	null	null	null	2176.8	NC-1	185.37338:668377 186.37673:0 187.38009:0		0	0	2396792	1827857	1972947	1766380	1267928	1703024	1156792	699264	1797442	2196484	1943248	1636315	3141420	2809536	2008690	2989492
177	7.222	186.02	Unknown	[M+H]+		0.2	FALSE	null	null	null	null	null	null	999	FALSE	FALSE	FALSE		FALSE	FALSE	null	null	null	null	null	null	null	10.37	FAS-6	186.0197:225809 187.02305:0 188.02641:0		0	22907	655595	152549	263426	758976	383651	693156	148978	175562	432053	351046	0	542607	354834	363877	332593	0
178	0.778	186.073	Unknown	[M+H]+	ion correlated with 137; similar chromatogram in higher mz_7094	0.96	TRUE	null	null	null	null	null	null	999	FALSE	FALSE	FALSE		FALSE	FALSE	null	null	null	null	null	null	null	25.14	MB-2	186.07372:3949615 187.07707:698247 188.08043:437792	60.9657:1705 68.77071:10693 70.06548:2374 81.06996:2516 88.076:1815 121.01611:2306 123.08041:2461 126.05553:2067 134.79726:1518 151.07578:3104 168.0638:38807 168.10101:2305 186.07474:330941 186.147:2638 186.1853:11866	949751	1693154	6160632	5966534	5300236	3814855	4699648	3353429	9824103	21401018	6962734	11957820	5336638	12207318	31265354	30559946	14373474	11863846
179	1.189	186.079	Unknown	[M+H]+		0.56	FALSE	null	null	null	null	null	null	999	FALSE	FALSE	FALSE		FALSE	FALSE	null	null	null	null	null	null	null	3.37	MB-2	186.07932:303599 187.08267:3148 188.08603:147818		636521	1051634	852576	1427940	3000522	2739659	1286758	2092145	2092012	2452666	1625023	2717434	1553106	2065099	1935482	2555900	2980562	2338870
180	1.252	186.221	Unknown	[M+H]+	similar chromatogram in higher mz_306; similar chromatogram in higher mz_331; similar chromatogram in higher mz_1200; similar chromatogram in higher mz_1288; similar chromatogram in higher mz_1407; similar chromatogram in higher mz_1890; similar chromatogram in higher mz_2235; similar chromatogram in higher mz_2833; similar chromatogram in higher mz_2864; similar chromatogram in higher mz_2964; s…	1	TRUE	null	null	null	null	null	null	999	FALSE	FALSE	FALSE		FALSE	FALSE	null	null	null	null	null	null	null	216.85	BLANK_Pos_1	186.22134:3172768 187.22469:560493 188.22805:27146	57.07084:49644 57.3672:1422 67.05498:2284 71.08634:31779 85.10175:17284 96.45562:1846 112.11231:1667 115.21221:1531 121.01609:2180 138.37816:1530 144.03387:1609 151.07576:2210 164.25848:1669 168.101:1848 186.07713:2327 186.11327:2344 186.18555:8754 186.22145:45432	13518106	11857228	23705720	52550488	22670260	67160224	18539804	21893378	59786404	35545904	51914028	21768958	32826186	81192872	25387860	23316706	142201648	17675326
181	7.223	186.272	Unknown	[M+H]+	similar chromatogram in higher mz_7048; similar chromatogram in higher mz_6344; similar chromatogram in higher mz_5694; similar chromatogram in higher mz_8937; similar chromatogram in higher mz_6263	0.92	FALSE	null	null	null	null	null	null	999	FALSE	FALSE	FALSE		FALSE	FALSE	null	null	null	null	null	null	null	20	NC-4	186.27151:592821 187.27486:0 188.27822:0		965	0	1991929	1132242	1424380	1022965	997009	1446572	1554240	1106327	2235481	2354775	1026232	2180134	1810178	1664435	1416299	2271689
182	6.622	186.347	Unknown	[M+H]+	similar chromatogram in higher mz_5015	0.28	FALSE	null	null	null	null	null	null	999	FALSE	FALSE	FALSE		FALSE	FALSE	null	null	null	null	null	null	null	1834.44	MB-4	186.34682:178707 187.35017:0 188.35353:0		0	0	626356	519447	656145	173786	315906	793486	329357	188629	519672	774031	484013	352633	701759	385664	671992	316852
183	7.81	186.523	Unknown	[M+H]+	similar chromatogram in higher mz_6292; similar chromatogram in higher mz_6328	0.92	FALSE	null	null	null	null	null	null	999	FALSE	FALSE	FALSE		FALSE	FALSE	null	null	null	null	null	null	null	9959.64	NC-3	186.52319:693093 187.52654:0 188.5299:0		0	0	3396806	2571768	3147029	2646906	2768051	2696482	2459542	2371326	3780042	4505072	2586069	4681106	2521816	4262733	5002407	4241529
184	7.841	186.775	Unknown	[M+H]+	similar chromatogram in higher mz_4887; similar chromatogram in higher mz_4889; similar chromatogram in higher mz_8980	0.92	FALSE	null	null	null	null	null	null	999	FALSE	FALSE	FALSE		FALSE	FALSE	null	null	null	null	null	null	null	17122.2	MB-4	186.77534:1198994 187.77869:0 188.78205:0		0	0	6366016	4356483	5005364	4414494	4668778	4912404	4116353	4208779	6336912	8018280	3507410	8327730	7937488	8386300	7728442	9292653
185	0.845	186.914	Unknown	[M+H]+	ion correlated with 330; ion correlated with 464; ion correlated with 1686; ion correlated with 3642; ion correlated with 3201; ion correlated with 1235; ion correlated with 2480; ion correlated with 4036; ion correlated with 3659; ion correlated with 805; ion correlated with 1879; ion correlated with 4891; ion correlated with 3094	0.52	FALSE	null	null	null	null	null	null	999	FALSE	FALSE	FALSE		FALSE	FALSE	null	null	null	null	null	null	null	3392.61	NC-1	186.91354:1762012 187.91689:0 188.92025:0		42555	63083	1130036	576761	952923	1197869	961793	861199	306319	544069	737209	1587345	721068	1818546	9810918	1592131	1175565	1359284
186	0.845	186.995	Unknown	[M+H]+	ion correlated with 811; found in higher mz's MsMs_4891; found in higher mz's MsMs_4036; found in higher mz's MsMs_3444; found in higher mz's MsMs_3330; found in higher mz's MsMs_2707; found in higher mz's MsMs_2585; found in higher mz's MsMs_2217; found in higher mz's MsMs_2104; found in higher mz's MsMs_1985; found in higher mz's MsMs_1604; found in higher mz's MsMs_1473	1	TRUE	null	null	null	null	null	null	999	FALSE	FALSE	FALSE		FALSE	FALSE	null	null	null	null	null	null	null	813.94	BLANK_Pos_1	186.99518:771977 187.99853:30666 189.00189:0	53.24512:1351 63.2606:1432 69.77264:2196 70.2729:1748 88.02191:6527 104.993:96254 105.62153:1687 123.08041:2298 128.07037:1636 134.76607:1535 170.08038:1681 172.38011:1775 187.09744:2455 187.12415:3445 187.146:2198	4427584	11373469	187366752	178610736	231994336	287189056	223474288	220064272	94177144	116118464	218341088	312260672	198545840	353423712	1687691264	287569344	278322624	323140032
187	8.991	186.995	Unknown	[M+H]+		0.36	FALSE	null	null	null	null	null	null	999	FALSE	FALSE	FALSE		FALSE	FALSE	null	null	null	null	null	null	null	4.26	QC_Pos_3	186.99522:554153 187.99857:0 189.00193:0		1578981	3079514	2968167	7527802	5420248	3519131	6789257	3107802	5145797	3858135	3925152	4385557	5888613	5126297	2175730	4087100	3536140	2832222
188	11.958	186.995	Unknown	[M+H]+		0.68	FALSE	null	null	null	null	null	null	999	FALSE	FALSE	FALSE		FALSE	FALSE	null	null	null	null	null	null	null	19.19	QC_Pos_2	186.99524:1516513 187.99859:0 189.00195:0		5459046	6370206	10618152	17106568	13103029	14870244	16803582	17312656	13881971	14191927	11788202	5754010	14266642	8106876	10598991	9462392	13148978	8063612
189	11.687	186.995	Unknown	[M+H]+		0.36	FALSE	null	null	null	null	null	null	999	FALSE	FALSE	FALSE		FALSE	FALSE	null	null	null	null	null	null	null	17.75	NC-5	186.99529:1213473 187.99864:0 189.002:0		9784908	11341225	10526022	12885224	12168868	13925991	15098599	8124223	9012365	9721918	7002247	3812163	10037085	5689664	8314284	8084828	9550879	5937724
190	12.223	186.995	Unknown	[M+H]+		0.48	TRUE	null	null	null	null	null	null	999	FALSE	FALSE	FALSE		FALSE	FALSE	null	null	null	null	null	null	null	20.74	FAS-1	186.99535:1470166 187.9987:0 189.00206:0	50.7368:1418 55.77074:1328 62.98233:2252 69.00722:2335 69.01102:5999 83.06068:1706 83.08582:1791 87.75542:1641 88.02235:11051 88.65915:1318 94.23208:1600 104.99226:139903 110.31341:1551 123.08044:3750 143.3998:1651 187.0975:1755 187.12421:3208 187.14607:2171	9759716	5170528	17461618	10209060	17260044	25633084	20638884	16581261	21108420	9708237	16134489	16299349	13176276	16920732	20371176	20203720	11216052	11978850
191	1.134	186.995	Unknown	[M+H-H2O]+	adduct linked to 412_[M+NH4]+	0.96	TRUE	null	null	null	null	null	null	999	FALSE	FALSE	FALSE		FALSE	FALSE	null	null	null	null	null	null	null	5.27	NC-4	186.99529:299495 187.99864:0 189.002:0	56.46542:1534 57.9453:1457 58.4507:1328 61.82545:1403 63.92157:1365 67.43056:1383 69.51849:2532 81.07068:1775 88.02194:6837 88.8662:1357 104.9921:28443 123.08044:1980 158.15909:1514 187.0975:6455 187.12421:5245 187.14363:3088	1087045	1755296	3383267	3406472	3994108	4554252	3098120	4376775	1952350	4065607	2002534	2861325	1692858	4717952	2178344	3552419	4059628	3572634
192	0.811	187.094	Unknown	[M+H]+		1	TRUE	null	null	null	null	null	null	999	FALSE	FALSE	FALSE		FALSE	FALSE	null	null	null	null	null	null	null	55.97	FAS-5	187.09412:3733563 188.09747:711582 189.10083:232051	51.14618:1942 62.9823:2137 63.78505:1704 67.05497:1803 67.1003:2694 76.32864:1620 79.8574:1609 81.07063:2330 83.08577:2015 87.26767:2046 88.0219:9289 95.08557:2043 97.06506:1865 100.0126:1714 103.18989:1524 104.96046:9701 104.99214:1446237 105.02668:14705 118.59792:1913 123.08038:2632 146.01862:10845 175.52492:1575 187.09505:480604 187.17755:3222	786741	747806	18717836	13188455	26332842	8923083	21873164	21888148	16307020	14689853	21583020	21000900	20949294	24595748	31610820	19403512	24397112	25120666
193	8.407	187.28	Unknown	[M+H]+	similar chromatogram in higher mz_4905; similar chromatogram in higher mz_8994; similar chromatogram in higher mz_5549; similar chromatogram in higher mz_1956; similar chromatogram in higher mz_4918; similar chromatogram in higher mz_5061; similar chromatogram in higher mz_6385; similar chromatogram in higher mz_8770	0.76	FALSE	null	null	null	null	null	null	999	FALSE	FALSE	FALSE		FALSE	FALSE	null	null	null	null	null	null	null	1128.97	NC-4	187.28004:318813 188.28339:0 189.28675:0		0	0	1076753	614590	942936	507719	681643	805990	265777	405934	957542	1296612	795538	1210504	1496129	1457303	1432395	1897352
194	0.784	188.07	Unknown	[M+Na]+	adduct linked to 85_[M+H]+	0.72	TRUE	null	null	null	null	null	null	999	FALSE	FALSE	FALSE		FALSE	FALSE	null	null	null	null	null	null	null	5.42	FAS-6	188.07074:150441 189.07409:3121222 190.07745:239606	54.00843:1514 56.31838:1541 63.1015:1436 69.50529:1444 84.54889:1748 93.77212:1499 94.91695:1437 110.07088:7194 140.99028:1407 152.87076:1514 178.86317:1917 188.09227:23731 188.14302:21167	92517	28355	1051914	802956	971453	903899	517662	800978	553820	215854	631727	3957801	848239	1031645	1291867	515770	417837	633305
195	1.297	188.093	Unknown	[M+H]+		0.6	FALSE	null	null	null	null	null	null	999	FALSE	FALSE	FALSE		FALSE	FALSE	null	null	null	null	null	null	null	2.54	MB-6	188.09285:274289 189.0962:0 190.09956:64763		475194	701814	2447396	1257544	1890698	2485806	2707378	2325692	1742709	1481474	1617487	2035898	839649	3373578	1217587	1415535	1491294	1756425
196	0.752	188.128	Unknown	[M+H]+	ion correlated with 352; ion correlated with 494	0.92	TRUE	null	null	null	null	null	null	999	FALSE	FALSE	FALSE		FALSE	FALSE	null	null	null	null	null	null	null	12.89	FAS-1	188.12811:1186629 189.13146:306960 190.13482:1144580	55.05513:13287 57.07077:2455 58.066:1577 62.12722:1488 67.05508:13210 69.03387:2960 69.1112:7810 73.24531:1516 77.04471:1554 79.05457:10932 81.07068:3055 82.05592:1455 83.08586:27500 86.06081:3391 93.07061:7353 97.10139:48748 100.07626:3480 100.11235:3665 107.0854:48612 109.10129:7588 110.07091:6768 117.06916:2164 118.06558:2761 124.11272:18136 125.09573:64137 128.07042:2388 128.10619:1896 133.84…	2341878	954103	6988198	57059708	2284032	4727120	1999610	1591771	2208832	3275844	2533250	3113036	3353424	2373295	4129624	2894416	2205682	2412157
197	0.884	188.165	Unknown	[M+H]+	similar chromatogram in higher mz_490; similar chromatogram in higher mz_1072; similar chromatogram in higher mz_2070; similar chromatogram in higher mz_2470; similar chromatogram in higher mz_2503; similar chromatogram in higher mz_3262	0.8	FALSE	null	null	null	null	null	null	999	FALSE	FALSE	FALSE		FALSE	FALSE	null	null	null	null	null	null	null	26.78	MB-2	188.16452:294987 189.16787:0 190.17123:74346		1504939	1407772	1450183	873677	763227	1370048	1230977	1183227	1343619	2036443	1176018	1109069	565016	968928	968667	936278	1180096	1544480
198	1.071	188.201	Unknown	[M+H-H2O]+	adduct linked to 466_[M+Na]+	0.48	TRUE	null	null	null	null	null	null	999	FALSE	FALSE	FALSE		FALSE	FALSE	null	null	null	null	null	null	null	72.87	FAS-3	188.20074:695877 189.20409:129994 190.20745:0	57.07082:19805 58.06606:49018 58.83324:1590 71.08639:21736 76.07632:52874 110.0709:3230 131.27936:1560 131.85628:1475 188.09357:13272 188.11887:2834 188.14299:22776 188.2019:21383	12793	42040	3634067	1074702	3000692	6250001	722420	11278172	553608	100223	525198	223920	481113	635888	0	2620188	1127746	0
199	0.787	189.073	Unknown	[M+H]+	similar chromatogram in higher mz_1745; similar chromatogram in higher mz_3149; adduct linked to 98_[M+H-H2O]+; similar chromatogram in higher mz_1742	1	TRUE	null	null	null	null	null	null	999	FALSE	FALSE	FALSE		FALSE	FALSE	null	null	null	null	null	null	null	58.95	FAS-1	189.0731:1789755 190.07645:294709 191.07981:0	50.97385:1342 52.76304:1350 56.07542:1479 57.03439:1684 59.04744:1390 60.64009:1438 70.0655:1695 71.04993:6300 76.39958:1556 77.69221:1544 82.91653:1462 87.04448:19206 92.49834:1600 95.061:1801 101.05975:6687 119.15619:1562 124.25326:1474 130.08612:1782 171.12042:1823 189.07462:111421 189.09976:10881 189.13629:2380	1013430	666034	9694413	7420030	9755334	9207664	9182550	7624203	12348632	22806086	12726844	18224220	6825798	21499114	15966920	19393518	16608191	14824970
200	1.631	189.112	Unknown	[M+H]+	ion correlated with 3084; found in higher mz's MsMs_7765	1	TRUE	null	null	null	null	null	null	999	FALSE	FALSE	FALSE		FALSE	FALSE	null	null	null	null	null	null	null	23.04	FAS-2	189.11166:749153 190.11501:716790 191.11837:0	55.05506:1471 57.03397:3609 57.07035:8106 69.07033:2284 73.02991:1463 81.06997:5866 85.06526:7030 87.78114:1752 119.31796:1592 127.07519:12302 148.7238:1551 153.09152:2150 184.62892:1722 189.11404:6490	3212116	2142357	6873334	5910854	6303850	5745592	4166026	4187114	6022706	6582446	6874484	5803708	2725932	6082085	19149038	9109371	8152003	6864440
201	0.858	189.134	Unknown	[M+H]+		0.4	FALSE	null	null	null	null	null	null	999	FALSE	FALSE	FALSE		FALSE	FALSE	null	null	null	null	null	null	null	15.32	NC-4	189.13435:847626 190.1377:229221 191.14106:336350		209242	144488	2538494	6708963	2162701	1424934	1418324	1828686	1682830	992615	3630579	5781216	717718	4675138	7348779	3124478	3457884	5257650
202	6.426	189.235	Unknown	[M+H]+	similar chromatogram in higher mz_4095	0.64	FALSE	null	null	null	null	null	null	999	FALSE	FALSE	FALSE		FALSE	FALSE	null	null	null	null	null	null	null	62.45	NC-4	189.23468:184965 190.23803:0 191.24139:0		0	0	866158	225429	311160	0	246875	309724	306453	239226	509323	711469	98766	1035360	474892	713822	523574	1047027
203	6.03	189.263	Unknown	[M+H]+	similar chromatogram in higher mz_2945; similar chromatogram in higher mz_5007; similar chromatogram in higher mz_5376; similar chromatogram in higher mz_5032; similar chromatogram in higher mz_8236	0.88	FALSE	null	null	null	null	null	null	999	FALSE	FALSE	FALSE		FALSE	FALSE	null	null	null	null	null	null	null	6920.32	NC-4	189.26311:621373 190.26646:0 191.26982:0		0	0	1984562	1372790	1807042	1695909	1288072	1023072	1419624	1100681	2580928	3151522	342517	1879364	2831329	3378148	3375048	3747654
204	6.704	189.514	Unknown	[M+H]+	similar chromatogram in higher mz_5049; similar chromatogram in higher mz_5024; similar chromatogram in higher mz_3579; similar chromatogram in higher mz_8459; similar chromatogram in higher mz_205; similar chromatogram in higher mz_5235; similar chromatogram in higher mz_6392; similar chromatogram in higher mz_5217; similar chromatogram in higher mz_8485; similar chromatogram in higher mz_5212	0.92	FALSE	null	null	null	null	null	null	999	FALSE	FALSE	FALSE		FALSE	FALSE	null	null	null	null	null	null	null	11384.6	MB-5	189.51404:781042 190.51739:0 191.52075:0		0	0	3019295	2718491	3475422	3003951	2179441	3164209	2989099	3145937	3120535	3963475	4110700	3612264	3558348	3887659	3405293	4017987
205	6.702	189.767	Unknown	[M+H]+	similar chromatogram in higher mz_5036; similar chromatogram in higher mz_5216	0.92	FALSE	null	null	null	null	null	null	999	FALSE	FALSE	FALSE		FALSE	FALSE	null	null	null	null	null	null	null	20272.9	MB-6	189.76733:1387310 190.77068:0 191.77404:0		0	0	6623148	4789513	4561480	4929687	4767990	5793357	5378550	5163546	8488223	8005698	5540760	9284441	8264426	8715396	8327524	9104751
206	12.562	189.97	Unknown	[M+H-H2O]+	adduct linked to 487_[M+Na]+	0.28	TRUE	null	null	null	null	null	null	999	FALSE	FALSE	FALSE		FALSE	FALSE	null	null	null	null	null	null	null	6.86	QC_Pos_2	189.96965:929809 190.973:0 191.97636:0	50.3706:1756 52.64907:1392 57.07077:3530 62.9828:2365 69.84183:1599 73.38644:1344 78.00104:3216 78.83898:1582 86.09718:2427 104.99232:18287 107.96659:67290 125.09577:1724 134.06416:14255 135.71199:1612 140.23424:1475 140.47243:1477 146.06725:1437 149.02365:3522 173.08232:1688 190.09732:2598 190.12381:42235 190.15933:60238	5597510	3925019	7948402	8579397	8552117	8966699	5995846	11198611	16345239	12167440	8972307	10939208	5324673	10509954	8229072	9278355	13619985	14345351
207	12.241	189.97	Unknown	[M+H]+		0.68	FALSE	null	null	null	null	null	null	999	FALSE	FALSE	FALSE		FALSE	FALSE	null	null	null	null	null	null	null	12.4	NC-5	189.9696:738137 190.97295:0 191.97631:0		5611527	2299427	5961452	6237780	5468059	7057266	6987608	5147201	8327273	4923173	5391932	3299441	5766902	3290106	5288620	4865432	5051990	4131208
208	11.275	189.97	Unknown	[M+H]+		0.4	FALSE	null	null	null	null	null	null	999	FALSE	FALSE	FALSE		FALSE	FALSE	null	null	null	null	null	null	null	9.56	NC-3	189.96968:590937 190.97303:0 191.97639:0		3251846	2726654	5860920	2298504	4869612	4662304	3309184	3491062	3764338	3658991	758747	5321662	3639170	5202304	2511757	10564543	3797872	6281814
209	0.862	189.97	Unknown	[M+H]+	similar chromatogram in higher mz_971; adduct linked to 411_[M+CH3OH+H]+; similar chromatogram in higher mz_956	0.92	FALSE	null	null	null	null	null	null	999	FALSE	FALSE	FALSE		FALSE	FALSE	null	null	null	null	null	null	null	7.65	MB-4	189.9697:497908 190.97305:0 191.97641:0		2042223	2150454	2407240	1260258	2999662	1875212	3003112	2258969	2446421	2256776	3499912	3518076	1681132	3089042	1128853	2571154	3067430	2907479
210	7.359	190.018	Unknown	[M+H]+	similar chromatogram in higher mz_4377; similar chromatogram in higher mz_8852; similar chromatogram in higher mz_4379; similar chromatogram in higher mz_215; similar chromatogram in higher mz_8492; similar chromatogram in higher mz_5253; similar chromatogram in higher mz_8486	0.92	FALSE	null	null	null	null	null	null	999	FALSE	FALSE	FALSE		FALSE	FALSE	null	null	null	null	null	null	null	16.42	MB-4	190.01808:1297420 191.02143:0 192.02479:0		0	0	5531444	4083462	4359568	4938956	4116847	4188231	4357829	4508206	5511820	7435751	7297636	7460758	7551618	6715838	7626992	7259794
211	3.376	190.05	Unknown	[M+H]+		0.88	FALSE	null	null	null	null	null	null	999	FALSE	FALSE	FALSE		FALSE	FALSE	null	null	null	null	null	null	null	6.35	MB-4	190.04971:292321 191.05306:30488 192.05642:0		78514	52685	1202385	1991046	1311087	1423369	1338846	1180781	987030	913824	1919536	2021444	1716551	1431014	1484971	1337593	1400516	1320935
212	1.259	190.05	Unknown	[M+H]+	similar chromatogram in higher mz_306	0.64	FALSE	null	null	null	null	null	null	999	FALSE	FALSE	FALSE		FALSE	FALSE	null	null	null	null	null	null	null	2.92	QC_Pos	190.04971:202135 191.05306:44306 192.05642:5313		90661	66380	1028693	198915	896053	593393	941688	728357	1017114	1159844	772572	776791	580410	902643	661566	890617	743581	840724
213	0.935	190.125	Unknown	[M+H]+	similar chromatogram in higher mz_3115	0.56	TRUE	null	null	null	null	null	null	999	FALSE	FALSE	FALSE		FALSE	FALSE	null	null	null	null	null	null	null	18.75	FAS-5	190.12579:2886707 191.12914:661254 192.1325:256369	57.07045:56037 59.99086:6548 68.69395:5984 68.69773:3034 78.00112:77869 84.08103:1654 86.0972:40160 88.0219:1911 98.56081:1768 104.9921:1781 107.96645:7978 116.05322:2322 123.72018:1619 134.06392:166996 148.07874:12939 149.02359:6008 164.50238:1764 166.30641:1870 172.16989:2464 179.97337:1852 180.45071:1574 190.12462:456563 190.15941:10073 190.17932:6936 190.21165:2333	19472392	2842331	14006852	8457709	7921175	18242664	15840074	23934388	9952819	8507368	9584823	7869634	8642471	4241740	12051971	8514965	6503926	4996394
214	1.306	190.126	Unknown	[M+H]+	similar chromatogram in higher mz_3778; similar chromatogram in higher mz_4152; similar chromatogram in higher mz_4609; similar chromatogram in higher mz_3352	0.52	TRUE	null	null	null	null	null	null	999	FALSE	FALSE	FALSE		FALSE	FALSE	null	null	null	null	null	null	null	10.32	FAS-4	190.12566:1493418 191.12901:0 192.13237:0	57.07087:20562 78.00103:7667 86.09641:2063 88.411:1583 107.96648:7232 134.06375:18971 149.02362:16724 190.09731:2535 190.12636:53273 190.15947:10003	10282578	3172678	10026832	4770847	6602442	10896404	8347042	14854244	4759262	6988305	6142273	16453602	12540403	3821853	18907094	9846957	7542408	3716995
215	7.352	190.271	Unknown	[M+H]+	similar chromatogram in higher mz_8462; similar chromatogram in higher mz_6456; similar chromatogram in higher mz_8858; similar chromatogram in higher mz_8856	0.92	FALSE	null	null	null	null	null	null	999	FALSE	FALSE	FALSE		FALSE	FALSE	null	null	null	null	null	null	null	42101.5	MB-6	190.27054:3114101 191.27389:0 192.27725:0		0	0	12247784	9278854	10451493	9265286	8608983	10020317	10046221	9491614	13615695	17828260	10119347	17783386	14977062	14921387	15939948	18097732
216	0.717	190.848	Unknown	[M+H]+	ion correlated with 1107; ion correlated with 520; ion correlated with 519; ion correlated with 643; ion correlated with 657; ion correlated with 230; similar chromatogram in higher mz_657; adduct linked to 415_[M+CH3OH+H]+; similar chromatogram in higher mz_230; similar chromatogram in higher mz_905; similar chromatogram in higher mz_1164; similar chromatogram in higher mz_1182	0.64	FALSE	null	null	null	null	null	null	999	FALSE	FALSE	FALSE		FALSE	FALSE	null	null	null	null	null	null	null	1252.35	FAS-5	190.84811:118304 191.85146:0 192.85482:174765		0	36927	13027	0	272932	321113	450428	268950	27873	88196	156359	244726	78520	234888	0	98541	88682	60943
217	3.374	191.07	Unknown	[M+H-H2O]+	similar chromatogram in higher mz_2528; similar chromatogram in higher mz_2409; similar chromatogram in higher mz_4186; adduct linked to 346_[M+H]+; similar chromatogram in higher mz_2131; similar chromatogram in higher mz_1773; similar chromatogram in higher mz_2010; similar chromatogram in higher mz_2357; similar chromatogram in higher mz_3246; similar chromatogram in higher mz_3531	0.92	TRUE	null	null	null	null	null	null	999	FALSE	FALSE	FALSE		FALSE	FALSE	null	null	null	null	null	null	null	5.41	FAS-2	191.06972:486081 192.07307:0 193.07643:0	60.47378:1866 63.3983:1468 70.61109:1586 71.77118:1488 97.77106:1402 101.31947:1531 119.91239:1729 121.02874:6317 148.11124:47680 149.02347:112793 150.02612:3410 174.12816:2519 191.09322:3101 191.12944:13547 191.15273:38729	196633	366280	2415684	3754240	2893978	2906916	3462624	2414490	2114469	2203284	3871734	4072418	4104955	3006588	3024508	2493310	2332783	2838268
218	1.26	191.07	Unknown	[M+H-H2O]+	adduct linked to 345_[M+H]+	0.92	FALSE	null	null	null	null	null	null	999	FALSE	FALSE	FALSE		FALSE	FALSE	null	null	null	null	null	null	null	5.25	FAS-2	191.06978:475347 192.07313:0 193.07649:0		441954	259846	2635235	2500804	1963944	1910532	1856033	1424770	2211767	2699112	2165292	1865597	1653305	1900986	1467835	2271502	1926564	2008780
219	2.06	191.143	Unknown	[M+H]+	ion correlated with 285; adduct linked to 111_[M+H-H2O]+	0.56	TRUE	null	null	null	null	null	null	999	FALSE	FALSE	FALSE		FALSE	FALSE	null	null	null	null	null	null	null	7.73	FAS-5	191.14299:908801 192.14634:128455 193.1497:2316494	54.41166:1712 56.26148:1401 60.92643:1515 107.0854:2246 112.29835:1758 148.11102:43588 149.02324:13696 151.90709:1620 163.70662:1627 173.13194:2119 174.12596:2102 191.13078:3088 191.15344:36088	954206	515365	3444892	4570804	8253948	3072887	6724884	3619240	3431472	3149162	2166266	3621319	2254266	2492987	5756506	3280152	3499272	2618267
220	2.202	191.143	Unknown	[M+H]+	ion correlated with 65; ion correlated with 122; ion correlated with 957; ion correlated with 151; adduct linked to 112_[M+H-H2O]+	0.88	TRUE	null	null	null	null	null	null	999	FALSE	FALSE	FALSE		FALSE	FALSE	null	null	null	null	null	null	null	7.05	FAS-3	191.14302:1303861 192.14637:385074 193.14973:2255354	59.09653:1354 67.79076:1376 87.04542:1599 96.46104:1776 135.06641:1865 148.11133:51973 149.02365:10414 174.10422:2018 174.12602:2543 176.91638:1537 188.50374:1607 191.12584:4357 191.15324:35797	650334	895098	4067921	4893018	7815381	4432766	6708217	4637894	3940717	3575010	3429866	4441882	2804456	3373523	8693170	3370543	4008832	3079468
221	1.213	191.154	Unknown	[M+H]+		0.28	TRUE	null	null	null	null	null	null	999	FALSE	FALSE	FALSE		FALSE	FALSE	null	null	null	null	null	null	null	4.89	FAS-3	191.15417:493710 192.15752:475160 193.16088:115375	51.58869:1381 55.89659:1584 57.04256:1435 59.05002:2164 68.97841:2934 69.17283:1449 108.90481:1812 134.09633:1663 148.08748:1739 148.11119:45558 149.02365:9270 168.40125:1648 168.60251:1576 174.12819:6730 176.74684:1714 191.10579:2249 191.12996:12484 191.15306:36866	2564664	1384352	6745200	6036858	4922397	2892026	7512018	3657053	5136174	3032953	5022329	7082556	4753233	6107089	6800206	6653716	3875895	3909003
222	6.948	191.305	Unknown	[M+H]+	similar chromatogram in higher mz_4870; similar chromatogram in higher mz_8517; similar chromatogram in higher mz_2949	0.84	FALSE	null	null	null	null	null	null	999	FALSE	FALSE	FALSE		FALSE	FALSE	null	null	null	null	null	null	null	6782.97	NC-4	191.30489:549978 192.30824:0 193.3116:0		0	0	1531895	372929	1420321	927701	582904	1086468	1317175	479183	1680559	2071540	471534	2136432	1347203	1926392	1391991	2664380
223	7.942	191.896	Unknown	[M+H]+	similar chromatogram in higher mz_4804; similar chromatogram in higher mz_6552; similar chromatogram in higher mz_8869	0.68	FALSE	null	null	null	null	null	null	999	FALSE	FALSE	FALSE		FALSE	FALSE	null	null	null	null	null	null	null	5017.99	NC-1	191.89552:450367 192.89887:0 193.90223:0		0	0	1046915	652082	490138	969846	465456	921666	372848	472702	1075264	726105	186760	680332	1967026	1231356	1234843	1774924
224	0.679	191.958	Unknown	[M+H]+		0.2	FALSE	null	null	null	null	null	null	999	FALSE	FALSE	FALSE		FALSE	FALSE	null	null	null	null	null	null	null	89.87	QC_Pos_2	191.95789:36319 192.96124:146852 193.9646:0		0	52268	9695	9095	39096	56358	153797	112219	14308	100875	55786	85042	89659	16493	12421	32544	46139	74534
225	12.617	192.066	Unknown	[M+H]+		0.24	FALSE	null	null	null	null	null	null	999	FALSE	FALSE	FALSE		FALSE	FALSE	null	null	null	null	null	null	null	4.39	NC-6	192.06639:236033 193.06974:0 194.0731:0		70256	474614	376164	650963	2105507	2468320	2716536	1175692	245959	1725570	1829374	2668545	1731354	980576	307341	850318	831056	564820
226	0.839	192.075	Unknown	[M+H]+	ion correlated with 229	0.32	FALSE	null	null	null	null	null	null	999	FALSE	FALSE	FALSE		FALSE	FALSE	null	null	null	null	null	null	null	10.73	FAS-3	192.0753:891149 193.07865:0 194.08201:0		75189	107506	113455	209264	5562520	764151	149168	55407	122334	153056	57622	67002	81236	77881	245628	104623	151409	307498
227	0.784	192.123	Unknown	[M+H]+		0.6	FALSE	null	null	null	null	null	null	999	FALSE	FALSE	FALSE		FALSE	FALSE	null	null	null	null	null	null	null	7.01	NC-1	192.12273:507313 193.12608:0 194.12944:93315		2760198	1383281	1446605	1639326	1211073	1123517	1299034	1640469	2044712	1755622	1589200	1207633	1053325	1658935	3070194	2828998	1917738	2148324
228	0.858	192.159	Unknown	[M+H]+	ion correlated with 371; similar chromatogram in higher mz_1020	0.48	TRUE	null	null	null	null	null	null	999	FALSE	FALSE	FALSE		FALSE	FALSE	null	null	null	null	null	null	null	1369.22	FAS-3	192.15948:143741968 193.16283:24291528 194.16619:1009957	55.05511:468470 56.05033:336858 58.06602:318154 59.05002:1435204 68.04986:35667 69.07037:415721 69.52946:39020 70.06594:335341 71.08627:26944 74.06075:83914 79.05464:134220 81.07065:521447 82.06576:36356 83.08578:76786 84.08103:38258 86.06064:192254 86.09639:38892 88.07598:72175 96.08109:356942 98.09652:6864339 98.12784:70755 99.1042:26964 110.09715:36162 112.11222:173168 114.09189:690514 115.098…	425421	118807	693800	84994	906899712	210619696	105431968	22800714	573134	513318	564957	304705	404714	194848	98659	983785	1844946	622756
229	0.859	192.244	Unknown	[M+H]+	ion correlated with 226	0.24	FALSE	null	null	null	null	null	null	999	FALSE	FALSE	FALSE		FALSE	FALSE	null	null	null	null	null	null	null	5986.8	FAS-3	192.24356:785560 193.24691:0 194.25027:0		0	0	0	0	4758895	381189	208279	0	0	0	0	0	0	0	0	0	0	9670
230	0.719	192.845	Unknown	[M+H]+	ion correlated with 1107; ion correlated with 519; ion correlated with 643; ion correlated with 216	0.68	FALSE	null	null	null	null	null	null	999	FALSE	FALSE	FALSE		FALSE	FALSE	null	null	null	null	null	null	null	1121.68	FAS-5	192.84528:104739 193.84863:0 194.85199:17379		0	56337	0	0	277097	287177	404913	240242	47828	72685	143116	181826	146617	187406	22274	226698	85446	77540
231	6.794	192.852	Unknown	[M+H]+		0.92	FALSE	null	null	null	null	null	null	999	FALSE	FALSE	FALSE		FALSE	FALSE	null	null	null	null	null	null	null	8590.31	NC-4	192.85234:685851 193.85569:0 194.85905:0		0	0	2721647	1047816	1648649	1957362	1451475	1776953	1478577	1067508	1651590	2736537	759740	1965762	1498334	2092432	2608266	2686096
232	11.387	192.944	Unknown	[M+H]+		0.36	FALSE	null	null	null	null	null	null	999	FALSE	FALSE	FALSE		FALSE	FALSE	null	null	null	null	null	null	null	7.45	FAS-3	192.94392:747961 193.94727:0 194.95063:0		5122578	3509999	6260218	7085946	4667954	4784456	7067910	4116717	6533871	7064674	1800506	576481	2792561	1184554	4922620	2445364	4170627	2100934
233	5.731	192.944	Unknown	[M+H]+		0.48	FALSE	null	null	null	null	null	null	999	FALSE	FALSE	FALSE		FALSE	FALSE	null	null	null	null	null	null	null	4.05	MB-2	192.9444:508857 193.94775:0 194.95111:0		1645482	1851187	3569487	2974389	3895478	8335543	4124970	6038612	3816785	9072859	4636250	2220626	2763772	2837035	6923265	5383900	3853730	3162321
234	11.13	192.944	Unknown	[M+H]+		0.4	FALSE	null	null	null	null	null	null	999	FALSE	FALSE	FALSE		FALSE	FALSE	null	null	null	null	null	null	null	7.43	QC_Pos	192.94441:1080254 193.94776:0 194.95112:0		6168904	9129607	10525375	13075046	12743940	13385678	12922879	9111925	11476728	13509268	8534818	7510903	6633319	6980835	8684383	13658644	11530492	8191978
235	12.776	192.944	Unknown	[M+H]+		0.4	FALSE	null	null	null	null	null	null	999	FALSE	FALSE	FALSE		FALSE	FALSE	null	null	null	null	null	null	null	3.35	FAS-1	192.94443:1467499 193.94778:0 194.95114:29144		4358142	6428490	17403388	9735317	27347596	10500096	12503470	13081132	13632590	18697942	11438715	15830781	8380462	25948720	25292596	29335902	15191831	8103147
236	1.215	192.944	Unknown	[M+H]+		0.84	FALSE	null	null	null	null	null	null	999	FALSE	FALSE	FALSE		FALSE	FALSE	null	null	null	null	null	null	null	5.39	NC-6	192.94443:580779 193.94778:0 194.95114:0		3303614	2073577	4055998	4982596	4074819	3017012	3876152	4176286	5262484	2877236	7243732	3421956	2421045	5142644	8060418	4446013	3736226	7344996
237	12.226	192.944	Unknown	[M+H]+		0.88	FALSE	null	null	null	null	null	null	999	FALSE	FALSE	FALSE		FALSE	FALSE	null	null	null	null	null	null	null	8.46	MB-1	192.94444:1045883 193.94779:0 194.95115:0		5917108	3501812	5514971	8960546	6409704	7649970	6856436	5113054	9786361	8207907	4375242	2769116	5833184	3613352	6611578	6308839	6135844	3346035
238	9.837	192.944	Unknown	[M+H]+		0.2	FALSE	null	null	null	null	null	null	999	FALSE	FALSE	FALSE		FALSE	FALSE	null	null	null	null	null	null	null	2	NC-2	192.94447:1110894 193.94782:0 194.95118:0		3991227	4685544	15552998	9786258	17399300	15207511	9902919	17114536	10578691	8732757	12124044	11865928	6652976	15894127	25937416	9942678	12800260	15061907
239	12.582	192.945	Unknown	[M+H]+		0.44	FALSE	null	null	null	null	null	null	999	FALSE	FALSE	FALSE		FALSE	FALSE	null	null	null	null	null	null	null	4.86	QC_Pos_1	192.9445:1422441 193.94785:0 194.95121:0		4728708	8463526	13450111	15160859	10838498	12845340	25325764	8139233	11502113	19149484	18688494	6710054	14498694	25948720	22445930	29335904	15191832	9824327
240	8.858	192.945	Unknown	[M+H]+		0.56	FALSE	null	null	null	null	null	null	999	FALSE	FALSE	FALSE		FALSE	FALSE	null	null	null	null	null	null	null	6.23	MB-1	192.94455:665822 193.9479:0 194.95126:0		5952302	5857992	3994170	4406893	4239578	2970610	3726123	2638764	5687971	4586532	3042352	2241753	2258252	2205421	4296542	3000102	2843060	1366099
241	9.109	192.945	Unknown	[M+H]+		0.32	FALSE	null	null	null	null	null	null	999	FALSE	FALSE	FALSE		FALSE	FALSE	null	null	null	null	null	null	null	4.54	NC-1	192.94456:756392 193.94791:0 194.95127:0		4875993	10643881	9519543	7764571	6576412	7830943	7286338	8044006	10158414	9630268	6645440	4565607	4225631	7341890	7520366	7371378	5464946	5715324
242	0.793	193.118	Unknown	[M+Na]+	adduct linked to 100_[M+H]+	0.68	FALSE	null	null	null	null	null	null	999	FALSE	FALSE	FALSE		FALSE	FALSE	null	null	null	null	null	null	null	32.78	QC_Pos	193.11816:3862858 194.12151:940082 195.12487:14888105		1313434	1495386	4141697	2955660	4763628	2958664	3926058	17315162	3558488	3135941	2883945	1973712	6224855	2740451	2514284	2933758	3896602	1867942
243	2.062	193.158	Unknown	[M+H]+	ion correlated with 817; ion correlated with 358; ion correlated with 2184; adduct linked to 123_[M+H-H2O]+	0.92	TRUE	null	null	null	null	null	null	999	FALSE	FALSE	FALSE		FALSE	FALSE	null	null	null	null	null	null	null	14.69	FAS-2	193.1588:859091 194.16215:144929 195.16551:29344	50.03518:1644 57.03437:2527 59.04958:6919 67.05487:11000 68.58121:5702 68.58499:4460 69.07033:2342 71.0499:2910 75.51413:1554 79.05456:3157 81.07061:16417 83.04916:2788 85.06526:2754 87.04386:1811 91.05463:9016 93.07034:11633 93.49535:1486 95.08563:28512 96.46102:1458 97.06508:2741 105.06981:11729 107.0852:11679 107.96649:30595 109.1012:15324 111.08012:2541 119.08562:18313 121.10076:2637 133.1016…	1347885	1036010	3776152	5935888	14694659	4379440	11112664	6237987	5012384	4881452	3049748	4835388	3227194	3179396	12690493	4175177	4482056	3968020
244	2.203	193.159	Unknown	[M+H]+	ion correlated with 2024; ion correlated with 462; ion correlated with 360; ion correlated with 286; found in higher mz's MsMs_474; adduct linked to 122_[M+H-H2O]+	0.92	TRUE	null	null	null	null	null	null	999	FALSE	FALSE	FALSE		FALSE	FALSE	null	null	null	null	null	null	null	16.81	FAS-3	193.1588:2015930 194.16215:254851 195.16551:0	52.8351:1663 55.05507:2340 59.05002:7857 62.44478:1476 67.05505:14964 69.07034:3716 71.04992:7315 79.05457:3970 81.07079:26962 83.0499:1870 83.08581:2618 85.06528:6218 87.04465:2346 91.05465:9847 91.07938:1578 93.07053:20047 94.56181:1552 95.08568:35216 97.0651:3648 105.0697:11443 107.08559:16160 107.9666:36320 109.06454:2089 109.10143:16749 111.08015:3523 119.08598:27833 121.10079:7361 123.08044…	975445	670737	5407616	7108174	11924636	5155006	9930287	5586336	5298416	4414096	3406879	6037865	4357498	3688251	12879140	4631352	5210938	4755424
245	8.007	193.28	Unknown	[M+H]+	similar chromatogram in higher mz_6744	0.92	FALSE	null	null	null	null	null	null	999	FALSE	FALSE	FALSE		FALSE	FALSE	null	null	null	null	null	null	null	7590.82	FAS-1	193.27991:538359 194.28326:0 195.28662:0		0	0	3501642	1314843	2703117	2278728	1898716	1909684	1493714	1936553	3123524	3004377	1484599	2929202	2813938	2834129	2959428	1285026
246	8.555	193.531	Unknown	[M+H]+	similar chromatogram in higher mz_6108; similar chromatogram in higher mz_8735; similar chromatogram in higher mz_247; similar chromatogram in higher mz_5332; similar chromatogram in higher mz_8881	0.72	FALSE	null	null	null	null	null	null	999	FALSE	FALSE	FALSE		FALSE	FALSE	null	null	null	null	null	null	null	3853.51	MB-4	193.53119:314297 194.53454:0 195.5379:0		0	0	1029414	772316	1199680	456100	826732	1242302	842677	711627	1330010	1854306	795005	1497614	1629263	1676559	1630904	1615124
247	8.557	193.784	Unknown	[M+H]+	similar chromatogram in higher mz_5633; similar chromatogram in higher mz_7130	0.92	FALSE	null	null	null	null	null	null	999	FALSE	FALSE	FALSE		FALSE	FALSE	null	null	null	null	null	null	null	6413.41	MB-4	193.78427:510613 194.78762:0 195.79098:0		0	0	2479805	1224696	1747877	1560920	1235635	1699158	1041722	1087455	2241140	2867425	1414099	2389586	2370152	2187223	2257986	2424271
248	0.72	194.026	Unknown	[M+H]+		0.2	FALSE	null	null	null	null	null	null	999	FALSE	FALSE	FALSE		FALSE	FALSE	null	null	null	null	null	null	null	108.7	FAS-5	194.02554:17000 195.02889:152825 196.03225:0		0	6510	0	0	49341	31425	68970	48393	0	0	0	41681	26529	23351	183713	15731	0	13685
249	0.77	194.102	Unknown	[M+H]+		0.84	FALSE	null	null	null	null	null	null	999	FALSE	FALSE	FALSE		FALSE	FALSE	null	null	null	null	null	null	null	17.35	QC_Pos	194.10196:801341 195.10531:142124 196.10867:352075		1060390	615686	1667408	1901679	1282433	1151579	1089078	1239996	1470674	3264594	1192791	1128413	1145943	868338	2199584	1938442	1591480	854779
250	1.001	194.115	Unknown	[M+Na]+	adduct linked to 106_[M+H]+	0.32	FALSE	null	null	null	null	null	null	999	FALSE	FALSE	FALSE		FALSE	FALSE	null	null	null	null	null	null	null	10.58	MB-4	194.11462:1556125 195.11797:5147734 196.12133:353926		994592	1167388	7912436	125763	5540976	1374548	1025459	1409227	4429544	882554	502617	9825596	9035692	6850940	6529152	866367	726297	4587526
251	0.817	194.139	Unknown	[M+H]+	similar chromatogram in higher mz_500; similar chromatogram in higher mz_633; similar chromatogram in higher mz_634; similar chromatogram in higher mz_744; similar chromatogram in higher mz_863; similar chromatogram in higher mz_1457; similar chromatogram in higher mz_1735; similar chromatogram in higher mz_2139	0.84	TRUE	null	null	null	null	null	null	999	FALSE	FALSE	FALSE		FALSE	FALSE	null	null	null	null	null	null	null	19.04	BLANK_Pos_1	194.13855:1037959 195.1419:227902 196.14526:273641	52.96392:1605 59.05:1847 59.5778:1737 60.0535:1578 65.66234:1548 70.06597:41966 70.30811:2492 73.0293:2259 76.80404:1574 82.29474:1602 88.07594:45833 90.06381:1662 95.08559:3054 97.44173:1900 132.10197:89506 134.07124:1938 149.05984:3139 175.19012:1714 194.11826:3340 194.13948:49004 194.18938:18978	5432105	5105264	5346766	3984781	4661426	4773874	4575398	4849437	5736848	4755022	5566391	4243754	5101202	5066072	2835682	4342712	5274726	4993826
252	12.247	194.19	Unknown	[M+H]+		0.24	FALSE	null	null	null	null	null	null	999	FALSE	FALSE	FALSE		FALSE	FALSE	null	null	null	null	null	null	null	7.46	FAS-5	194.1898:571365 195.19315:0 196.19651:323312		1568429	1964235	5115669	7744934	4669724	6612070	7288172	5626014	4545146	5612782	6082916	1610368	4058998	2706048	1785583	7181624	3452959	2682710
253	1.728	194.19	Unknown	[M+H]+		0.2	FALSE	null	null	null	null	null	null	999	FALSE	FALSE	FALSE		FALSE	FALSE	null	null	null	null	null	null	null	1.46	MB-4	194.18987:154758 195.19322:29052 196.19658:321837		698275	578462	1207760	1466218	910334	1487184	1976622	1987195	1624071	908150	1029180	2217064	954571	1465770	1175106	1124105	1502590	1028325
254	1.003	194.19	Unknown	[M+H]+		0.36	FALSE	null	null	null	null	null	null	999	FALSE	FALSE	FALSE		FALSE	FALSE	null	null	null	null	null	null	null	2.3	FAS-6	194.19032:186936 195.19367:0 196.19703:143027		672582	813051	586913	481495	744209	545159	461828	2315336	574103	1322509	454410	332963	110893	1093786	298862	477953	706120	1154339
255	0.716	194.842	Unknown	[M+H]+		0.36	FALSE	null	null	null	null	null	null	999	FALSE	FALSE	FALSE		FALSE	FALSE	null	null	null	null	null	null	null	364.14	QC_Pos_4	194.84213:25475 195.84548:0 196.84884:49231		0	4835	0	0	49748	88441	63461	61304	0	5493	36231	44815	21051	24242	0	0	0	7487
256	0.682	195.031	Unknown	[M+H]+	ion correlated with 733	0.44	FALSE	null	null	null	null	null	null	999	FALSE	FALSE	FALSE		FALSE	FALSE	null	null	null	null	null	null	null	2.49	QC_Pos_4	195.03127:255570 196.03462:0 197.03798:0		57075	1233146	562905	1116835	1535972	1775010	1781798	1390176	938214	864454	1612773	1527600	892664	670288	423226	976303	816982	910981
257	1.24	195.031	Unknown	[M+H]+	ion correlated with 732; ion correlated with 604	0.4	FALSE	null	null	null	null	null	null	999	FALSE	FALSE	FALSE		FALSE	FALSE	null	null	null	null	null	null	null	4.9	MB-6	195.0313:272843 196.03465:0 197.03801:0		87823	672964	752093	1144924	867990	2219750	3164437	3276652	705609	2287418	3077074	2257509	1080894	3181747	449364	1105193	2015749	2802300
258	1.623	195.031	Unknown	[M+H]+		0.28	FALSE	null	null	null	null	null	null	999	FALSE	FALSE	FALSE		FALSE	FALSE	null	null	null	null	null	null	null	2.56	QC_Pos_2	195.03145:283589 196.0348:0 197.03816:0		171683	614866	973538	1440370	904144	1855241	3110101	2821546	1388114	2342263	3077074	2681861	1018217	3619440	710164	603463	3074375	2080548
259	5.684	195.122	Unknown	[M+H]+		0.28	TRUE	null	null	null	null	null	null	999	FALSE	FALSE	FALSE		FALSE	FALSE	null	null	null	null	null	null	null	5.51	FAS-1	195.1225:1064958 196.12585:145717 197.12921:209612	50.25652:1467 54.62322:1360 67.05448:1616 78.04485:1365 89.06049:65376 93.06976:1581 100.02499:3170 102.42557:1701 107.07072:7234 118.03517:5803 130.08612:2197 133.08572:13476 133.1017:1805 137.09627:2725 150.68903:1713 151.09695:1991 151.48178:1385 153.07718:3767 159.11627:2434 161.47844:1546 195.1228:8159 195.14867:5849 195.18488:7960	4538554	1163494	13258565	6714738	3330947	8778353	9564819	8849085	27949614	9903875	10777465	7077697	6400589	3422776	8680571	14461611	14584791	3660950
260	0.8	195.122	Unknown	[M+H]+	adduct linked to 363_[M+NH4]+	0.92	TRUE	null	null	null	null	null	null	999	FALSE	FALSE	FALSE		FALSE	FALSE	null	null	null	null	null	null	null	90.64	FAS-1	195.12251:11114791 196.12586:1717661 197.12922:151787	69.6093:4505 73.06546:4068 87.04465:5876 89.03411:10285 89.06041:1009723 89.08913:5838 93.06976:3236 107.07076:57651 130.086:34735 133.08557:194084 133.1046:11035 151.09691:32946 177.11298:16988 195.12367:64203 195.14348:4516	14694562	10005892	74864480	78249736	59475484	170759968	56834260	42459380	83267160	60059056	87114048	62014268	63669448	62080196	45938924	62873116	59158460	51534840
261	5.304	195.123	Unknown	[M+H]+		0.24	TRUE	null	null	null	null	null	null	999	FALSE	FALSE	FALSE		FALSE	FALSE	null	null	null	null	null	null	null	8.61	FAS-2	195.12244:1020256 196.12579:138646 197.12915:87348	55.51401:1428 71.95264:2213 82.30608:1368 89.06045:61073 93.06973:2191 100.02489:12885 107.07069:2477 108.05592:1962 118.03514:5900 130.08609:1710 133.08533:13268 136.08617:1625 153.07713:3073 184.01881:1515 195.12534:1608 195.14861:7564 195.18741:8287	3111460	4051056	7748963	10020714	10771240	4089087	3803212	8325368	5310194	6202011	12751631	3894044	6290186	2708848	16976140	16947412	7607581	8285278
262	1.175	195.123	Unknown	[M+H]+		0.84	TRUE	null	null	null	null	null	null	999	FALSE	FALSE	FALSE		FALSE	FALSE	null	null	null	null	null	null	null	5.62	FAS-4	195.12236:824025 196.12571:83817 197.12907:56819	56.86926:1644 63.73967:1404 66.11491:1402 69.08994:7736 71.95264:3435 89.06037:54196 92.36429:1775 100.02498:7119 107.07071:3341 107.08543:1615 118.03516:3455 130.98874:1612 133.08583:13154 137.10539:1672 141.57173:1541 153.07716:1856 195.12277:1888 195.14864:6445 195.18744:8465	6990356	2891900	10904699	9859550	9994941	13600436	6230743	7050312	10037632	7536982	7151960	12968092	4822517	10379954	8320174	9045524	6926294	6739402
263	6.181	195.767	Unknown	[M+H]+	similar chromatogram in higher mz_5404; similar chromatogram in higher mz_5575; similar chromatogram in higher mz_5946	0.88	FALSE	null	null	null	null	null	null	999	FALSE	FALSE	FALSE		FALSE	FALSE	null	null	null	null	null	null	null	3948.1	NC-6	195.76651:332366 196.76986:0 197.77322:0		0	0	971713	689306	821418	689299	578556	974812	261517	277072	609644	1076786	149214	850486	1799852	1158445	1598241	1459751
264	6.873	196.018	Unknown	[M+H]+	similar chromatogram in higher mz_5699; similar chromatogram in higher mz_5609; similar chromatogram in higher mz_5458; similar chromatogram in higher mz_5459; similar chromatogram in higher mz_268; similar chromatogram in higher mz_4287; similar chromatogram in higher mz_8530; similar chromatogram in higher mz_8801	0.88	FALSE	null	null	null	null	null	null	999	FALSE	FALSE	FALSE		FALSE	FALSE	null	null	null	null	null	null	null	22.02	MB-4	196.01814:613813 197.02149:0 198.02485:0		8183	10839	2690628	2042542	2797843	2397731	2156224	2196094	1626799	1915575	2549431	3374776	2612106	2343380	2497232	2697912	2780277	2459474
265	0.789	196.094	Unknown	[M+H-H2O]+	ion correlated with 383; ion correlated with 397; ion correlated with 1068; adduct linked to 523_[M+Na]+	0.72	TRUE	null	null	null	null	null	null	999	FALSE	FALSE	FALSE		FALSE	FALSE	null	null	null	null	null	null	null	13.91	FAS-2	196.09422:2956146 197.09757:657074 198.10093:112699	69.1619:3296 73.02866:15153 81.07066:2026 83.08579:1890 89.0604:6655 90.06302:2414 95.08648:2054 97.10138:2437 101.55885:1633 109.10126:3014 136.07562:2185 137.10689:9677 152.14394:13224 154.13361:1722 160.78185:1482 164.84119:1636 178.0851:2576 179.11986:2049 196.0934:153885 196.14546:9012 196.17935:9598 196.20503:11338	374485	145187	1990424	16356881	686399	1692235	901294	1209044	1247622	1035257	2142012	3410399	578681	2887704	725832	1343402	1639805	2359626
266	0.801	196.18	Unknown	[M+H]+		0.24	FALSE	null	null	null	null	null	null	999	FALSE	FALSE	FALSE		FALSE	FALSE	null	null	null	null	null	null	null	2.89	FAS-1	196.18039:203756 197.18374:0 198.1871:827384		989893	942484	2052878	997534	627104	1067950	1224652	1028643	1544148	624414	1029891	933171	710224	1118903	1462963	569795	1480669	1229457
267	1.214	196.181	Unknown	[M+H]+		0.84	FALSE	null	null	null	null	null	null	999	FALSE	FALSE	FALSE		FALSE	FALSE	null	null	null	null	null	null	null	2.66	QC_Pos_4	196.18091:239442 197.18426:0 198.18762:130418		1067062	1229042	1386368	1477080	2221254	2484730	1326520	2343988	2831787	2306754	1980046	2182709	1003741	1624537	1831538	2307669	2347587	2294855
268	6.874	196.271	Unknown	[M+H]+	similar chromatogram in higher mz_4544; similar chromatogram in higher mz_5450; similar chromatogram in higher mz_5434; similar chromatogram in higher mz_1934; similar chromatogram in higher mz_6734; similar chromatogram in higher mz_5736	0.92	FALSE	null	null	null	null	null	null	999	FALSE	FALSE	FALSE		FALSE	FALSE	null	null	null	null	null	null	null	22.15	MB-4	196.2709:1358891 197.27425:0 198.27761:0		0	0	7988287	5454530	5503510	5330442	4487699	6008698	4535213	3540810	6922571	8861331	3701445	7091546	7640802	8472492	9697875	7403930
269	7.521	196.522	Unknown	[M+H]+	similar chromatogram in higher mz_5480; similar chromatogram in higher mz_5635; similar chromatogram in higher mz_8562	0.92	FALSE	null	null	null	null	null	null	999	FALSE	FALSE	FALSE		FALSE	FALSE	null	null	null	null	null	null	null	13236.4	NC-3	196.52232:860886 197.52567:0 198.52903:0		0	0	4944546	3682907	4062268	3713298	3601558	4534083	2915140	3294334	4770430	5282983	4542821	5869701	2841687	5690954	6141372	3423062
270	7.519	196.775	Unknown	[M+H]+	similar chromatogram in higher mz_5726; similar chromatogram in higher mz_5765; similar chromatogram in higher mz_5477; similar chromatogram in higher mz_5470; similar chromatogram in higher mz_6758; similar chromatogram in higher mz_8534; similar chromatogram in higher mz_6766; similar chromatogram in higher mz_5480; similar chromatogram in higher mz_5482; similar chromatogram in higher mz_6251;…	0.92	FALSE	null	null	null	null	null	null	999	FALSE	FALSE	FALSE		FALSE	FALSE	null	null	null	null	null	null	null	35608.9	NC-6	196.77473:2346100 197.77808:0 198.78144:0		0	0	12323223	9426408	10841456	9750473	8742607	10407687	8217612	9045074	10226601	13896739	7969220	13252239	15324229	14167397	14394467	16107024
271	0.722	196.865	Unknown	[M+H-H2O]+	adduct linked to 501_[M+NH4]+	0.92	FALSE	null	null	null	null	null	null	999	FALSE	FALSE	FALSE		FALSE	FALSE	null	null	null	null	null	null	null	9.15	NC-2	196.86482:230706 197.86817:0 198.87153:322662		100901	56782	171800	1499654	638626	508680	580765	408699	302619	243755	230364	243342	213551	258948	788102	901354	191782	95855
272	1.163	196.941	Unknown	[M+H-H2O]+	adduct linked to 628_[M+CH3OH+H]+	0.36	FALSE	null	null	null	null	null	null	999	FALSE	FALSE	FALSE		FALSE	FALSE	null	null	null	null	null	null	null	7.28	BLANK_Pos_1	196.94095:182628 197.9443:0 198.94766:0		1111452	676270	1313914	649744	800683	382652	240591	271240	1467789	1284563	549797	258336	0	122361	1213254	910024	745380	267805
273	0.895	196.941	Unknown	[M+H]+	similar chromatogram in higher mz_1186	0.68	FALSE	null	null	null	null	null	null	999	FALSE	FALSE	FALSE		FALSE	FALSE	null	null	null	null	null	null	null	9.92	BLANK_Pos_1	196.94099:287899 197.94434:0 198.9477:0		2332017	1415646	1785239	422092	822055	800954	490627	329519	1364017	1244096	954703	606523	206599	218154	1444204	1049374	945185	651726
274	0.639	196.941	Unknown	[M+H]+	ion correlated with 2976	0.24	FALSE	null	null	null	null	null	null	999	FALSE	FALSE	FALSE		FALSE	FALSE	null	null	null	null	null	null	null	7.5	QC_Pos_1	196.94107:152022 197.94442:0 198.94778:0		320731	242010	650332	222419	141606	95974	162085	137757	139574	415100	335657	153860	153824	47432	1027414	681674	251905	192189
275	8.112	197.026	Unknown	[M+H]+	similar chromatogram in higher mz_5515; similar chromatogram in higher mz_6780; similar chromatogram in higher mz_5677; similar chromatogram in higher mz_1954; similar chromatogram in higher mz_8540; similar chromatogram in higher mz_6812; similar chromatogram in higher mz_277; similar chromatogram in higher mz_8509; similar chromatogram in higher mz_5335; similar chromatogram in higher mz_5496; …	0.92	FALSE	null	null	null	null	null	null	999	FALSE	FALSE	FALSE		FALSE	FALSE	null	null	null	null	null	null	null	22.61	NC-6	197.02637:494693 198.02972:0 199.03308:290898		31411	39133	1836055	1090148	1664930	1817787	1445215	1643871	1482834	991056	1747673	2332195	1274663	1775431	1706495	1806765	1733325	2008988
276	10.845	197.081	Unknown	[M+H]+	found in higher mz's MsMs_6486; found in higher mz's MsMs_6687; similar chromatogram in higher mz_2891; similar chromatogram in higher mz_8458; similar chromatogram in higher mz_8473	0.92	TRUE	null	null	null	null	null	null	999	FALSE	FALSE	FALSE		FALSE	FALSE	null	null	null	null	null	null	null	13.93	FAS-3	197.08084:419472 198.08419:66375 199.08755:196741	50.03419:1327 62.9828:1682 66.47334:1635 70.0655:3546 72.08136:2722 73.13839:1463 76.04229:1666 80.94826:6690 81.07068:2342 93.06976:1844 96.08202:1600 96.45476:3515 98.09654:1721 109.1013:1578 111.04462:2148 126.09182:7385 136.05309:2076 137.05974:2409 151.07582:9165 154.06288:9118 154.12241:18291 169.08537:7043 170.25734:1602 182.05739:3723 197.08153:20133 197.10802:3015 197.12903:6003 197.1657…	31822	34846	3644561	1757459	2700966	1999009	2777758	3298697	2090768	2070815	3157922	5184818	1417835	4243586	4246353	4296832	4283056	5170208
277	8.109	197.279	Unknown	[M+H]+	similar chromatogram in higher mz_8839	0.92	FALSE	null	null	null	null	null	null	999	FALSE	FALSE	FALSE		FALSE	FALSE	null	null	null	null	null	null	null	64.99	MB-4	197.27908:993271 198.28243:0 199.28579:0		0	0	4094966	3037488	4231234	3408249	3241212	4028272	3114450	2481205	4408418	5153209	3061386	4842521	4340057	3934373	3739198	4068436
278	0.711	197.96	Unknown	[M+CH3OH+H]+	adduct linked to 82_[M+H]+	0.68	FALSE	null	null	null	null	null	null	999	FALSE	FALSE	FALSE		FALSE	FALSE	null	null	null	null	null	null	null	4.7	QC_Pos_3	197.96014:168353 198.96349:40032 199.96685:32881		0	612530	49564	68837	510152	658256	772250	672665	149780	336442	412952	514009	511460	638693	49855	238641	374879	341877
279	0.721	198.01	Unknown	[M+H]+	ion correlated with 511; ion correlated with 376	0.84	FALSE	null	null	null	null	null	null	999	FALSE	FALSE	FALSE		FALSE	FALSE	null	null	null	null	null	null	null	6.9	FAS-5	198.01042:305869 199.01377:231923 200.01713:659575		18133	266124	112091	116540	783724	1025120	1235116	911560	253770	323881	487666	799948	530361	856613	301549	594564	368674	409755
280	0.781	198.085	Unknown	[M+H]+	similar chromatogram in higher mz_3929; adduct linked to 491_[M+CH3OH+H]+; similar chromatogram in higher mz_799; similar chromatogram in higher mz_983; similar chromatogram in higher mz_1043; similar chromatogram in higher mz_1112; similar chromatogram in higher mz_1306; similar chromatogram in higher mz_1697; similar chromatogram in higher mz_2014; similar chromatogram in higher mz_2223; simila…	0.2	FALSE	null	null	null	null	null	null	999	FALSE	FALSE	FALSE		FALSE	FALSE	null	null	null	null	null	null	null	7.23	QC_Pos_1	198.08459:219293 199.08794:0 200.0913:587362		143500	29584	404242	470138	208056	257346	396441	654148	48191	818573	221742	223335	854717	706107	551164	441389	395221	369047
281	0.766	198.149	Unknown	[M+H-H2O]+	adduct linked to 535_[M+Na]+	0.76	TRUE	null	null	null	null	null	null	999	FALSE	FALSE	FALSE		FALSE	FALSE	null	null	null	null	null	null	null	8	FAS-4	198.14853:942404 199.15188:231343 200.15524:105866	55.05506:7652 57.03397:1758 57.07076:6453 60.08134:1873 67.05499:9570 67.63641:1644 68.69079:11331 69.07044:38925 71.04991:3441 71.08629:3576 72.08135:2046 79.05457:6803 79.74653:1714 81.07072:14654 83.08575:17273 85.10175:1542 86.06005:7758 86.09717:3414 91.05463:1781 93.0705:15183 95.06098:6571 95.0855:13473 97.06504:17440 97.10139:8027 100.07624:9712 107.08556:20710 109.10127:6937 110.09718:16…	1301553	869040	3087551	8338433	1876564	5230207	2166280	1690296	2532654	1425037	1732653	2222940	2788011	1725154	2421496	1885986	1299151	1147683
282	0.777	198.185	Unknown	[M+H]+	found in higher mz's MsMs_446	0.8	FALSE	null	null	null	null	null	null	999	FALSE	FALSE	FALSE		FALSE	FALSE	null	null	null	null	null	null	null	6.82	FAS-4	198.18497:778744 199.18832:700285 200.19168:0		1930778	1641272	5416229	4861775	3744664	5487487	3586110	2198446	2974361	2863611	2237162	2719350	4684280	2209588	3009274	2213002	2261688	1721318
283	1.124	198.185	Unknown	[M+H-H2O]+	adduct linked to 384_[M+H]+; found in higher mz's MsMs_384	1	TRUE	null	null	null	null	null	null	999	FALSE	FALSE	FALSE		FALSE	FALSE	null	null	null	null	null	null	null	12.42	BLANK_Pos_1	198.18489:566422 199.18824:533043 200.1916:119378	57.07075:2085 62.98231:6560 65.87941:1681 69.07032:1686 70.06603:1939 70.72717:1363 75.10989:1710 86.06078:6801 100.0761:21398 102.85561:1735 116.63774:1598 122.30303:1721 147.07549:1528 198.08813:2099 198.12781:7335 198.16486:3078 198.18568:60364	3340387	2668015	4454389	5966712	5020406	6987664	4853103	5175106	5714066	5200536	4215061	5044532	5460863	4480586	4716818	5235392	4286194	4760718
284	12.381	198.185	Unknown	[M+H]+		0.2	FALSE	null	null	null	null	null	null	999	FALSE	FALSE	FALSE		FALSE	FALSE	null	null	null	null	null	null	null	2.52	NC-5	198.18506:261569 199.18841:604064 200.19177:0		1674495	1695746	1678645	2308437	1477275	1061918	2533390	1178305	1113432	3043221	2660018	998095	939924	1133996	2153538	611867	1020615	2570300
285	2.058	198.185	Unknown	[M+H]+	ion correlated with 219	0.52	TRUE	null	null	null	null	null	null	999	FALSE	FALSE	FALSE		FALSE	FALSE	null	null	null	null	null	null	null	9.27	QC_Pos	198.18507:733696 199.18842:644984 200.19178:0	55.05506:3144 57.07076:2732 57.8926:1443 62.98232:8153 67.05499:1872 69.07033:8083 69.41851:2118 72.06451:1350 72.08134:2370 81.06997:6402 83.08575:14256 86.06004:1650 93.06974:1884 95.08648:1934 97.06509:2396 97.10138:7594 100.07623:1960 107.08646:2210 111.08124:1952 114.09193:2149 115.35313:1613 121.10077:1362 128.10753:2280 163.14789:12431 180.13614:1789 181.15878:3974 198.12784:5672 198.18575…	1269974	1094900	3110346	4080224	8225266	3480720	6210742	3403802	3681141	2988240	2305987	3367581	2778567	2503731	4718854	2986115	3340384	2762983
286	2.201	198.185	Unknown	[M+NH4]+	ion correlated with 2024; ion correlated with 244; adduct linked to 151_[M+H]+	0.92	TRUE	null	null	null	null	null	null	999	FALSE	FALSE	FALSE		FALSE	FALSE	null	null	null	null	null	null	null	17.3	FAS-1	198.18506:916241 199.18841:811774 200.19177:95584	51.67562:1480 55.05507:6374 57.07037:3590 59.27449:1557 62.98233:5833 68.76479:8602 69.07034:7421 72.08136:1902 81.07068:6874 83.08604:15525 86.06082:3459 91.05466:1908 93.07061:3012 95.08562:3111 97.06511:3210 97.10141:10987 100.07626:5766 107.08544:3007 111.09238:1427 114.09196:7483 121.1008:1792 123.11673:1881 125.09577:1895 140.10674:1755 154.29897:1742 155.12592:2216 156.94907:1733 163.14708…	1456575	422507	6205349	8625991	14125295	6290630	11510574	7556884	6564386	6179258	5110681	7167000	5026547	4958294	15099403	5345941	6483076	6021854
287	0.719	198.862	Unknown	[M+H-H2O]+	adduct linked to 511_[M+NH4]+	0.88	FALSE	null	null	null	null	null	null	999	FALSE	FALSE	FALSE		FALSE	FALSE	null	null	null	null	null	null	null	12.13	NC-2	198.86212:224092 199.86547:0 200.86883:133854		91138	60009	153122	0	635701	631737	695040	399794	371721	223691	333631	259719	234506	183998	726922	896195	162711	112894
288	1.486	199.001	Unknown	[M+H]+		0.28	FALSE	null	null	null	null	null	null	999	FALSE	FALSE	FALSE		FALSE	FALSE	null	null	null	null	null	null	null	3.08	FAS-1	199.00072:364682 200.00407:0 201.00743:0		1710182	1047578	5371060	5539918	4073010	2465526	3179112	2782637	4126025	1172065	2077843	3259940	1456998	2037080	5983012	2206886	1815102	3827000
289	1.191	199.001	Unknown	[M+H]+	adduct linked to 147_[M+H-H2O]+	0.72	FALSE	null	null	null	null	null	null	999	FALSE	FALSE	FALSE		FALSE	FALSE	null	null	null	null	null	null	null	3.86	QC_Pos	199.00075:433360 200.0041:0 201.00746:150748		2338059	2982987	2318111	3936632	4058514	2106124	1672126	4315893	1993012	2229539	3981979	2601894	1078484	2688724	4410928	4142395	2264255	2432462
290	1.131	199.039	Unknown	[M+H]+		0.4	FALSE	null	null	null	null	null	null	999	FALSE	FALSE	FALSE		FALSE	FALSE	null	null	null	null	null	null	null	2.82	NC-4	199.03862:787465 200.04197:0 201.04533:10004		139591	2235531	1525445	2763512	5588466	6617584	5345946	7128469	1726447	3109490	4534802	11422072	4785806	11511417	905789	3126170	4239040	10482264
291	1.512	199.039	Unknown	[M+H]+		0.24	FALSE	null	null	null	null	null	null	999	FALSE	FALSE	FALSE		FALSE	FALSE	null	null	null	null	null	null	null	2.2	NC-4	199.03879:824229 200.04214:0 201.0455:40922		247310	5097668	2881607	3852322	4537372	11347741	9064303	7460944	1872600	4551453	6841312	5811572	4713218	9679132	557013	4421188	8502055	7932374
292	7.599	199.862	Unknown	[M+H]+		0.32	FALSE	null	null	null	null	null	null	999	FALSE	FALSE	FALSE		FALSE	FALSE	null	null	null	null	null	null	null	1157.2	MB-6	199.86179:311819 200.86514:0 201.8685:0		0	0	701203	454844	750147	295224	261041	641530	359505	0	463015	1186571	494427	1389016	1073385	679082	838931	789583
293	1.392	200.022	Unknown	[M+H]+	adduct linked to 409_[M+Na]+	0.4	FALSE	null	null	null	null	null	null	999	FALSE	FALSE	FALSE		FALSE	FALSE	null	null	null	null	null	null	null	3.71	NC-5	200.02245:1200358 201.0258:0 202.02916:0		303110	2338674	1677663	10509722	10198776	7798554	9595602	12789657	3081441	3461730	4602123	6391430	12373520	13221960	1266831	4231722	6790450	10846860
294	0.821	200.023	Unknown	[M+H]+		0.28	FALSE	null	null	null	null	null	null	999	FALSE	FALSE	FALSE		FALSE	FALSE	null	null	null	null	null	null	null	2.25	QC_Pos_3	200.0228:782700 201.02615:0 202.02951:0		418797	4167933	262800	1622540	2508018	3644991	5053125	4837300	1653258	3482938	5290681	2609454	1897972	5168481	607423	1750131	1252593	3558573
295	1.115	200.023	Unknown	[M+H]+		0.4	FALSE	null	null	null	null	null	null	999	FALSE	FALSE	FALSE		FALSE	FALSE	null	null	null	null	null	null	null	7.4	QC_Pos_4	200.02293:1133904 201.02628:0 202.02964:0		260235	1401284	1807970	3596838	3291760	4970768	4585130	7819192	1886656	3269995	2702372	5449128	9995765	6415778	563668	323589	3909973	10846860
296	11.935	200.059	Unknown	[M+H]+		0.44	TRUE	null	null	null	null	null	null	999	FALSE	FALSE	FALSE		FALSE	FALSE	null	null	null	null	null	null	null	10.45	FAS-2	200.05888:15535942 201.06223:1498111 202.06559:0	56.96544:18622 71.95263:3012 81.07065:2498 92.63515:1855 98.94436:3679 98.97524:498850 99.00975:2584 116.94545:3060 116.98631:453327 117.02347:3786 134.99651:325633 135.0336:6653 140.0014:74220 153.00728:41254 158.01216:117329 159.03276:15895 176.02255:18249 176.98776:2721 177.00563:3220 177.04373:37460 181.02727:16661 195.05293:10709 200.05981:8923 200.10545:2730 200.14305:3723 200.19948:7550 20…	6455116	182574144	106232776	199305088	222675008	266174304	319057248	377169312	73684944	219753920	272495712	338527616	239813936	324724608	61756004	165957616	214444160	297368352
297	11.675	200.059	Unknown	[M+H]+		0.2	TRUE	null	null	null	null	null	null	999	FALSE	FALSE	FALSE		FALSE	FALSE	null	null	null	null	null	null	null	8.31	MB-2	200.05884:15036232 201.06219:966541 202.06555:0	56.96564:12519 71.95205:2129 74.09705:2090 83.63014:2030 98.97519:472331 99.00789:3312 116.98625:435363 134.99649:285545 135.03362:2321 140.00139:72649 140.07051:2102 153.00726:40378 158.01202:105492 159.03267:16501 176.02191:15570 177.00789:3285 177.04356:43290 181.02664:14870 195.05553:3365 200.05983:8274 200.14307:2522 200.19949:3283 200.23712:7056	13760766	76783584	86277552	206294144	187285344	217096944	362859616	323435520	101314944	198228272	124977720	281359584	351437504	332104128	28427854	64413952	201891168	268561536
298	11.25	200.059	Unknown	[M+H]+		0.36	TRUE	null	null	null	null	null	null	999	FALSE	FALSE	FALSE		FALSE	FALSE	null	null	null	null	null	null	null	7.59	FAS-3	200.05891:15496220 201.06226:958542 202.06562:0	54.66767:1742 55.70718:1648 56.9654:20632 62.39846:1619 71.95264:2257 74.09706:3498 75.10003:1783 96.46194:3525 98.94252:2455 98.9752:452747 99.00604:3343 100.07625:2506 116.98627:460294 128.10892:1652 132.91106:1656 134.99648:316512 140.00142:77550 146.84399:1654 153.00693:48881 153.04303:1954 158.01207:109001 159.03238:19290 163.02725:1994 176.02249:16206 177.04388:35403 181.02711:16019 181.223…	8113518	65063784	29117740	175304304	648341312	747474816	812185152	532465056	328961888	269077792	174610000	261836576	261705440	412193792	45087592	126572432	393581952	717604096
299	0.807	200.059	Unknown	[M+H]+	found in higher mz's MsMs_304	0.6	TRUE	null	null	null	null	null	null	999	FALSE	FALSE	FALSE		FALSE	FALSE	null	null	null	null	null	null	null	2.63	BLANK_Pos_2	200.05898:3583455 201.06233:350118 202.06569:66543	56.9654:8365 57.07037:1593 69.59939:3277 74.09707:2354 81.06998:2992 93.36858:1807 95.08562:2085 98.41251:1768 98.9753:217209 116.98633:196154 134.99654:152588 140.00145:44699 153.00717:20979 158.01199:65985 159.03253:3270 159.93048:1593 176.02242:9600 177.00571:1631 177.0428:13952 181.02902:12017 185.40244:1605 186.01703:1719 195.05301:1998 200.05722:3152 200.08943:9526 200.14314:2028 200.16463:…	2699255	24555462	6339400	15735701	20528582	28308028	30549746	34734020	9696876	25145594	26779418	48379692	27417632	34904820	4112572	11866350	19656626	29433084
300	12.335	200.059	Unknown	[M+H]+		0.2	TRUE	null	null	null	null	null	null	999	FALSE	FALSE	FALSE		FALSE	FALSE	null	null	null	null	null	null	null	3.87	MB-5	200.05878:26173850 201.06213:1585788 202.06549:0	56.96534:27753 96.45562:4822 98.97523:1050709 99.00788:12471 116.98628:811670 117.02827:4991 134.99649:436733 135.03212:4804 140.00139:123547 153.00702:51388 158.01208:154742 159.03291:34380 176.02235:15537 177.04356:60040 181.0273:24572 195.05293:7538 200.05981:11861 200.19948:4527	9199078	69687040	76200520	149764688	303783712	336341824	276882944	209996624	147973120	306858272	394090560	198656960	212058560	423651296	68128184	253306384	223874864	399952000
301	1.087	200.059	Unknown	[M+H]+		0.6	TRUE	null	null	null	null	null	null	999	FALSE	FALSE	FALSE		FALSE	FALSE	null	null	null	null	null	null	null	5.37	MB-1	200.05898:1555714 201.06233:0 202.06569:0	62.96905:1438 64.38905:1645 68.75397:1594 69.07088:1748 69.86785:2302 74.09707:2835 75.10003:1651 81.06998:2353 83.08582:1463 86.90461:1409 95.08562:2126 97.09142:1418 98.97522:44832 99.29075:1655 116.98632:44967 134.99664:35505 140.00137:3743 147.11615:1589 153.00713:3211 158.01146:13745 167.18683:1557 176.02242:2240 177.04369:1813 180.03531:1483 181.02934:2571 200.0921:2711 200.19954:2999 200.2…	1807366	29211568	4498788	16180589	26563186	24896360	47781352	32034518	9687233	18920630	32086352	16105889	16784246	42940732	12399215	13382688	22878092	46647572
302	1.279	200.059	Unknown	[M+H]+		0.48	TRUE	null	null	null	null	null	null	999	FALSE	FALSE	FALSE		FALSE	FALSE	null	null	null	null	null	null	null	2.72	BLANK_Pos_1	200.05939:435297 201.06274:16009 202.0661:0	57.07034:1953 74.09705:2522 77.40713:1488 81.06995:7901 85.06525:1780 85.38918:1401 95.08559:7149 98.97598:15942 113.09048:1512 116.98609:11756 134.9964:10579 140.00133:2293 158.01196:1622 189.13376:1444 200.09204:2870 200.14307:1880 200.20216:7053 200.23711:3034	3553436	22799270	12784160	21276418	38794656	50850952	67334776	63730888	13923315	36144344	40282112	77548488	88711416	115384272	12399215	16109472	28903864	56953492
303	14.294	200.059	Unknown	[M+H]+		0.36	TRUE	null	null	null	null	null	null	999	FALSE	FALSE	FALSE		FALSE	FALSE	null	null	null	null	null	null	null	6.11	BLANK_Pos_2	200.05951:17104994 201.06286:1385004 202.06622:108112	56.9655:27935 69.1881:2959 69.19138:5555 71.95264:2938 73.35126:2430 74.09706:3375 76.26039:2205 81.07067:2224 98.97524:684871 99.00697:4445 116.98629:607955 134.94141:2922 134.99651:432406 135.03215:7955 140.00143:103338 153.00711:56868 158.01205:146636 159.03232:30491 176.02249:17101 176.98558:2864 177.04369:60567 181.02753:20668 195.05299:10947 200.0596:17929 200.10551:5131 200.14311:4036 200.…	9633681	340614400	49746024	108547304	80259000	251205200	156064672	632182592	52584408	117949952	141976736	143685488	91605112	343142240	55118528	101791952	98070456	123102816
304	0.802	200.145	Unknown	[M+H]+	ion correlated with 492	0.28	TRUE	null	null	null	null	null	null	999	FALSE	FALSE	FALSE		FALSE	FALSE	null	null	null	null	null	null	null	13.8	QC_Pos	200.1449:868215 201.14825:350071 202.15161:339537	51.22957:1387 58.06607:15804 59.05001:1662 67.05499:1648 70.06548:1535 79.24828:1495 81.06997:2714 84.08105:7124 95.0856:2014 98.09652:9238 98.9752:10444 112.07517:1803 116.98627:9308 123.11669:2994 125.60297:1599 127.08619:10548 134.99641:3884 140.08781:3193 142.10359:38958 157.16936:2023 158.01387:2508 176.34404:1693 182.13417:59915 200.14572:81597 200.17532:16546 200.20219:3105 200.23712:2252	25444	51158	28429	100223	6703656	1278550	1245559	142524	95692	48678	44694	41707	58471	75415	49825	58116	19098	41170
305	1.715	200.164	Unknown	[M+H]+		0.68	FALSE	null	null	null	null	null	null	999	FALSE	FALSE	FALSE		FALSE	FALSE	null	null	null	null	null	null	null	5.61	FAS-3	200.1644:447748 201.16775:0 202.17111:50571		590230	317643	3168264	3379411	5163985	5157655	3622699	3366180	2831148	2208081	2905584	3034197	1734012	3345917	3913089	2331136	3678225	2733794
306	1.252	200.237	Unknown	[M+H]+	similar chromatogram in higher mz_2028; similar chromatogram in higher mz_2599	1	TRUE	null	null	null	null	null	null	999	FALSE	FALSE	FALSE		FALSE	FALSE	null	null	null	null	null	null	null	62.4	BLANK_Pos_1	200.23676:441179 201.24011:37539 202.24347:0	57.07075:8889 69.62636:1361 71.08627:1997 74.09705:2038 81.07065:2853 85.10173:2207 95.08559:2887 98.9753:14174 116.98612:12203 134.9964:9349 157.10954:1534 158.01196:2599 200.09204:3079 200.19948:3645 200.23689:49047	1942960	1786692	11569394	12797269	9811098	6692484	7698850	7053485	12799390	16802166	14196610	20656290	14363285	18707664	22386834	12942956	16502844	12502752
307	0.718	200.859	Unknown	[M+H]+	adduct linked to 391_[M+NH4]+	0.68	FALSE	null	null	null	null	null	null	999	FALSE	FALSE	FALSE		FALSE	FALSE	null	null	null	null	null	null	null	159.72	NC-2	200.85895:72074 201.8623:0 202.86566:0		16767	7000	18908	0	216331	134218	204354	121852	99223	54431	35144	36710	37587	56948	208475	279021	20316	0
308	12.135	200.996	Unknown	[M+H]+		0.2	FALSE	null	null	null	null	null	null	999	FALSE	FALSE	FALSE		FALSE	FALSE	null	null	null	null	null	null	null	7.68	NC-1	200.99622:419232 201.99957:0 203.00293:0		2580967	2077210	4719392	5803007	625553	753973	4051870	4667454	2116360	2722305	2887978	2526176	2205088	1854585	3614974	2244588	308629	2428984
309	1.219	201.062	Unknown	[M+H]+		0.44	FALSE	null	null	null	null	null	null	999	FALSE	FALSE	FALSE		FALSE	FALSE	null	null	null	null	null	null	null	3.25	MB-6	201.06198:499084 202.06533:0 203.06869:0		84345	2111406	880497	727483	3447984	3193520	3385936	3437949	736772	2120810	3800717	2351192	3083187	6201140	246980	640153	1100605	3891362
310	0.83	201.109	Unknown	[M+H]+	similar chromatogram in higher mz_1588	0.92	TRUE	null	null	null	null	null	null	999	FALSE	FALSE	FALSE		FALSE	FALSE	null	null	null	null	null	null	null	32.98	FAS-1	201.10916:2422808 202.11251:680158 203.11587:298648	52.71254:1419 54.5089:1402 58.57851:1443 68.72099:2753 68.72478:5581 73.4987:1403 81.07068:2578 95.71942:1412 107.08544:1614 118.96763:1847 139.08195:1645 145.10078:2517 173.25093:1865 201.1109:127886 201.16232:9554	260241	231333	13769331	10613918	19527968	5629009	18766898	18781682	12931381	13298243	17611776	15421391	16425669	19984406	20274406	14466858	18953880	20290600
311	12.459	202.092	Unknown	[M+H]+		0.28	FALSE	null	null	null	null	null	null	999	FALSE	FALSE	FALSE		FALSE	FALSE	null	null	null	null	null	null	null	3	QC_Pos_4	202.09209:458603 203.09544:0 204.0988:299506		599295	1765855	2186137	5161388	4553358	3214653	3582828	2792195	4861809	4625026	3004986	4134694	6641750	3570020	3952404	1700460	5443096	3190042
312	1.205	202.108	Unknown	[M+H]+	similar chromatogram in higher mz_1467	0.76	TRUE	null	null	null	null	null	null	999	FALSE	FALSE	FALSE		FALSE	FALSE	null	null	null	null	null	null	null	3.89	BLANK_Pos_1	202.10852:270027 203.11187:119619 204.11523:67513	56.23427:1426 62.42183:1380 70.59195:1473 107.05177:1497 110.07196:2625 111.079:1878 134.70969:1514 180.06274:1856 202.10822:14582 202.14287:1864 202.15785:17549 202.21651:7799	3866174	1490704	3184855	1930145	1946027	1560535	3670126	1965300	3103872	2440305	3521201	3009894	1054416	3059472	3449724	3202234	1907773	3352264
313	1.493	202.109	Unknown	[M+CH3OH+H]+	adduct linked to 9_[M+H-H2O]+	0.56	FALSE	null	null	null	null	null	null	999	FALSE	FALSE	FALSE		FALSE	FALSE	null	null	null	null	null	null	null	3.59	QC_Pos_2	202.10854:400929 203.11189:150963 204.11525:61278		1107584	1147752	3761122	4724516	2552922	2989634	4400032	4126961	3148674	2378924	4629497	5557979	1081942	3535371	3731082	4082937	3552778	4532498
314	0.846	202.18	Unknown	[M+NH4]+	adduct linked to 175_[M+H]+	0.96	TRUE	null	null	null	null	null	null	999	FALSE	FALSE	FALSE		FALSE	FALSE	null	null	null	null	null	null	null	19.04	FAS-1	202.18008:2806696 203.18343:560306 204.18679:0	55.05507:2639 55.14198:1613 57.07053:12940 61.03667:1661 62.061:88479 63.35667:1495 64.36357:1497 67.055:2651 68.77885:3543 68.7821:4670 81.06998:6940 83.08582:2239 84.08107:2748 84.36483:1582 85.06528:9443 95.08562:1918 102.09122:98345 121.10079:1509 123.11697:18769 132.23628:1483 143.07292:1968 146.11749:2731 149.09616:2263 160.0746:40872 202.08569:9011 202.1075:14373 202.1702:16546 202.17839:1…	447587	301001	17550962	6148118	10611897	4749704	5844976	4509892	7193966	8573064	8206178	10786002	7586004	13978871	6090270	6727072	13193839	8849259
315	0.917	202.216	Unknown	[M+H-H2O]+	adduct linked to 589_[M+Na]+	0.44	FALSE	null	null	null	null	null	null	999	FALSE	FALSE	FALSE		FALSE	FALSE	null	null	null	null	null	null	null	13.88	QC_Pos	202.21597:185171 203.21932:0 204.22268:0		27396	84275	628202	947895	695716	654061	933816	787110	693076	798320	926656	738201	643799	665418	650806	494949	533211	628678
316	1.064	202.216	Unknown	[M+H]+	found in higher mz's MsMs_3624	1	TRUE	null	null	null	null	null	null	999	FALSE	FALSE	FALSE		FALSE	FALSE	null	null	null	null	null	null	null	362.02	BLANK_Pos_1	202.21628:14949306 203.21963:2100006 204.22299:0	55.05504:2683 55.72175:1753 57.07082:85869 58.06612:16267 62.06092:102930 71.08627:30123 85.10174:30718 90.35641:1783 97.06416:2637 110.07085:2111 156.89491:1678 158.18921:1775 184.20605:82724 202.10635:15543 202.16084:17716 202.21649:970255	59201644	54819376	61908880	96203992	81167592	71115608	79244768	82377208	70410536	81796600	60502820	61507988	62075212	59141712	80548472	57386456	55396568	60352136
317	12.533	202.943	Unknown	[M+H]+		0.4	FALSE	null	null	null	null	null	null	999	FALSE	FALSE	FALSE		FALSE	FALSE	null	null	null	null	null	null	null	6.17	FAS-2	202.94316:209281 203.94651:0 204.94987:112306		1328649	1114587	1658350	1812045	1204777	674138	742204	1293488	2647103	1782556	1304325	376996	1348012	697368	2013327	1744067	407738	1398007
318	12.791	202.944	Unknown	[M+H]+		0.32	FALSE	null	null	null	null	null	null	999	FALSE	FALSE	FALSE		FALSE	FALSE	null	null	null	null	null	null	null	2.82	NC-2	202.94371:256245 203.94706:0 204.95042:270412		917354	1099345	3622129	1417088	1008584	2205034	2459709	2445382	4332723	1782556	3453870	2205609	1640255	2088992	2618264	3481536	2229685	2601194
319	0.845	202.969	Unknown	[M+H-H2O]+	found in higher mz's MsMs_1604; adduct linked to 595_[M+Na]+; found in higher mz's MsMs_2852; found in higher mz's MsMs_2217	0.92	TRUE	null	null	null	null	null	null	999	FALSE	FALSE	FALSE		FALSE	FALSE	null	null	null	null	null	null	null	121.64	FAS-2	202.96924:13785923 203.97259:1268386 204.97595:1711443	53.08039:3251 54.74558:3204 65.53333:3171 68.86712:8686 101.05972:4136 102.09104:5055 104.99212:5253 109.74625:3248 111.30035:3656 111.3282:3642 118.77212:3724 120.96682:115600 127.65893:3139 157.04233:7843 188.15311:3389 203.13902:6370 203.18297:6259	77082	202549	8795339	77091280	8632540	17581016	8429459	23425308	4284532	3530415	8873320	30487350	23870008	20669474	37632852	31943840	9384678	9183433
320	12.295	203.034	Unknown	[M+H]+	ion correlated with 531	0.36	FALSE	null	null	null	null	null	null	999	FALSE	FALSE	FALSE		FALSE	FALSE	null	null	null	null	null	null	null	9.4	QC_Pos_4	203.03365:874769 204.037:6897 205.04036:0		387952	3718022	1536781	3817062	4003944	11464996	9033340	8616600	1229795	4978721	4417838	3615472	13338405	5760611	861546	3002508	3493342	5174302
321	4.882	203.034	Unknown	[M+H]+	ion correlated with 398; adduct linked to 432_[M+Na]+; similar chromatogram in higher mz_1748	0.4	TRUE	null	null	null	null	null	null	999	FALSE	FALSE	FALSE		FALSE	FALSE	null	null	null	null	null	null	null	4.36	FAS-6	203.03362:403632 204.03697:4270 205.04033:0	52.84275:1649 66.67946:1802 69.69532:1487 79.57521:1386 87.72032:1376 96.46193:1960 100.02498:2490 101.00867:2351 101.95009:23996 108.01971:1621 119.01926:16375 119.96062:12388 120.43478:1644 137.02927:7523 137.97144:8456 142.03473:3338 142.97556:1908 150.24777:1509 160.98706:7287 201.48474:1530 203.05385:1844 203.09229:2811	56172	710615	521762	1166656	2260024	2811369	2769718	4741042	681750	2377843	3323318	5824865	3827862	4647076	427332	1594737	3193707	3516597
322	0.771	203.102	Unknown	[M+H]+	adduct linked to 402_[M+NH4]+	0.28	FALSE	null	null	null	null	null	null	999	FALSE	FALSE	FALSE		FALSE	FALSE	null	null	null	null	null	null	null	3.57	MB-2	203.10208:268408 204.10543:144305 205.10879:340876		470978	631150	1243273	1119174	1554776	876401	927044	787864	946089	1541854	739621	1426859	891312	1567300	1546595	1543930	1168600	660514
323	0.743	204.087	Unknown	[M+H]+	ion correlated with 804; ion correlated with 4529; ion correlated with 4511; ion correlated with 4494; ion correlated with 4481; ion correlated with 402; ion correlated with 714; ion correlated with 1306; ion correlated with 1112	0.24	FALSE	null	null	null	null	null	null	999	FALSE	FALSE	FALSE		FALSE	FALSE	null	null	null	null	null	null	null	7.91	NC-1	204.08682:1121218 205.09017:446294 206.09353:1300236		969911	180774	529569	632203	507783	303835	442564	526655	500399	465346	379563	424518	406796	366892	6881376	718723	598146	147819
324	1.56	204.088	Unknown	[M+H]+	found in higher mz's MsMs_1486	0.72	TRUE	null	null	null	null	null	null	999	FALSE	FALSE	FALSE		FALSE	FALSE	null	null	null	null	null	null	null	6.82	FAS-2	204.08755:987774 205.0909:0 206.09426:118532	51.09523:1395 52.77612:1456 55.05506:1707 69.42784:2448 69.43113:2429 101.89952:1540 102.96853:1875 123.08042:2344 130.15649:1420 168.59625:1422 187.09746:1975 204.08713:1821 204.11201:1612 204.1729:5657	392948	85553	1614733	6512028	1941512	1583158	3120007	3546874	1068236	1225725	731871	1145555	311884	212647	1300762	3290824	349180	0
325	0.757	204.123	Unknown	[M+H]+		0.92	TRUE	null	null	null	null	null	null	999	FALSE	FALSE	FALSE		FALSE	FALSE	null	null	null	null	null	null	null	6.04	FAS-2	204.12303:1139948 205.12638:301806 206.12974:95867	67.05499:5738 69.07032:1850 69.63905:2720 79.05522:2524 79.80735:1658 81.07074:12548 95.08555:172440 97.06508:3115 105.06972:7611 123.08041:57153 127.07531:1822 132.23914:1692 133.06525:2095 138.05447:2712 140.10669:10333 141.09018:55854 144.10115:6134 151.07568:52112 158.11745:59323 159.10083:117895 168.10233:11257 186.07716:3248 187.09746:2859 204.12308:7299 204.17564:2039	1074815	857734	1512378	5925950	1200451	1254014	773579	1268930	633160	1167398	1100738	1349113	2414444	1868048	5068247	1198095	1339017	858886
326	12.534	204.175	Unknown	[M+H]+		0.24	FALSE	null	null	null	null	null	null	999	FALSE	FALSE	FALSE		FALSE	FALSE	null	null	null	null	null	null	null	2.4	NC-1	204.17474:194900 205.17809:270999 206.18145:50363		264445	370260	1270642	817287	623372	1454585	2020337	568074	2648346	1458563	1107864	532442	2031692	1187870	1924030	1618508	1353562	1462303
327	0.867	204.913	Unknown	[M+H]+	similar chromatogram in higher mz_2070	0.68	TRUE	null	null	null	null	null	null	999	FALSE	FALSE	FALSE		FALSE	FALSE	null	null	null	null	null	null	null	7.6	BLANK_Pos_1	204.91275:290329 205.9161:115765 206.91946:0	50.95898:1465 57.07075:2833 58.21569:1558 59.13058:1380 62.98224:10985 64.94001:1450 66.78442:1488 69.56522:2556 87.04462:2392 103.75302:1518 109.4882:1579 114.17172:1532 134.09628:8538 148.71689:1425 149.02332:31611 152.91017:1452 162.12839:12824 164.91925:70403 204.9138:6035 205.1338:2446 205.16908:17208	2222745	1703064	1582244	352591	701143	471247	1235856	1166807	1328076	1738245	839219	460526	247921	298710	733076	1358927	1332258	1511257
328	1.18	204.913	Unknown	[M+H]+		0.44	FALSE	null	null	null	null	null	null	999	FALSE	FALSE	FALSE		FALSE	FALSE	null	null	null	null	null	null	null	5.18	BLANK_Pos_1	204.91275:160001 205.9161:46048 206.91946:0		705530	243927	1400119	659428	967519	424234	866777	740011	833612	980422	546520	244145	109487	197922	1403172	688687	420595	179431
329	0.841	204.967	Unknown	[M+H]+		0.44	FALSE	null	null	null	null	null	null	999	FALSE	FALSE	FALSE		FALSE	FALSE	null	null	null	null	null	null	null	10.4	FAS-2	204.96722:858378 205.97057:0 206.97393:0		0	0	498692	4799044	128832	483547	200645	1740632	0	149378	295015	2126008	1759743	552363	713549	2398460	393142	186019
330	0.785	205.068	Unknown	[M+CH3OH+H]+	ion correlated with 402; ion correlated with 714; ion correlated with 464; ion correlated with 3642; ion correlated with 3201; ion correlated with 1235; ion correlated with 2480; ion correlated with 1879; ion correlated with 4891; ion correlated with 3094; ion correlated with 185; similar chromatogram in higher mz_607; adduct linked to 17_[M+H-H2O]+	0.56	FALSE	null	null	null	null	null	null	999	FALSE	FALSE	FALSE		FALSE	FALSE	null	null	null	null	null	null	null	6.68	NC-1	205.06818:1809813 206.07153:126713 207.07489:414998		4656	9450	533118	1126701	989466	725366	532048	472052	767646	240711	481052	2109884	775518	598078	11312720	561554	708261	632867
331	1.26	205.085	Unknown	[M+H]+		0.92	TRUE	null	null	null	null	null	null	999	FALSE	FALSE	FALSE		FALSE	FALSE	null	null	null	null	null	null	null	10.04	FAS-1	205.08554:541165 206.08889:99364 207.09225:38804	57.07077:9508 62.98233:2473 70.56892:1715 75.82636:1537 79.41051:1432 100.02689:1444 121.02877:3464 134.09633:5707 149.02342:150770 162.12686:13869 164.92133:25944 190.05009:2041 205.13388:2004 205.1698:21382	762387	523299	3538208	3645035	2994566	2962984	3943541	2839503	3191411	4306844	3195880	3738304	2632010	3220424	2798832	2824259	2737823	3510801
332	12.32	205.11	Unknown	[M+H]+		0.2	FALSE	null	null	null	null	null	null	999	FALSE	FALSE	FALSE		FALSE	FALSE	null	null	null	null	null	null	null	2.33	NC-3	205.11049:240141 206.11384:0 207.1172:0		438762	597076	616724	3111426	1427219	1780482	2050740	1224495	1869852	1053341	1401760	1437943	1176907	1868485	1195034	1832303	3225262	1641502
333	1.195	205.17	Unknown	[M+H]+		0.28	TRUE	null	null	null	null	null	null	999	FALSE	FALSE	FALSE		FALSE	FALSE	null	null	null	null	null	null	null	3.37	FAS-6	205.1696:257615 206.17295:64004 207.17631:60788	57.07076:2562 62.98232:6081 66.05171:1494 68.77505:6496 71.51291:1546 121.01612:2291 121.10078:1736 134.0963:8189 145.1505:1762 149.02336:18539 162.12679:15971 164.91959:19789 197.27347:1565 205.13385:2529 205.17006:19827	897789	843515	2759734	2779928	3467564	1710479	3164892	1959007	1820220	3056322	2110463	3058381	1662050	2901244	3647878	2978267	1806862	2775460
334	1.583	205.17	Unknown	[M+H]+		0.2	FALSE	null	null	null	null	null	null	999	FALSE	FALSE	FALSE		FALSE	FALSE	null	null	null	null	null	null	null	2.33	QC_Pos_2	205.16975:298396 206.1731:0 207.17646:0		826402	1733524	1282616	1986695	3041794	1860651	1713404	2486889	1260465	3232253	5140350	2597582	1283123	4189073	3112757	2636236	2968018	3899072
335	0.731	206.027	Unknown	[M+H]+	adduct linked to 464_[M+Na]+	0.36	FALSE	null	null	null	null	null	null	999	FALSE	FALSE	FALSE		FALSE	FALSE	null	null	null	null	null	null	null	4.05	FAS-5	206.02687:199915 207.03022:0 208.03358:0		20969	326005	184111	223586	694423	141957	1444544	321007	592257	880192	226509	333836	259454	227387	194850	264963	413311	335684
336	0.771	206.102	Unknown	[M+H-H2O]+	adduct linked to 571_[M+NH4]+	0.88	FALSE	null	null	null	null	null	null	999	FALSE	FALSE	FALSE		FALSE	FALSE	null	null	null	null	null	null	null	6.38	NC-1	206.10231:755066 207.10566:0 208.10902:459092		1769388	989641	1918974	2114414	1917231	1529300	1605003	1731190	2016189	2494888	1539063	1405623	1928906	1796619	4433412	2129786	1975706	1612530
337	0.809	207.142	Unknown	[M+H]+	ion correlated with 377; ion correlated with 2585; ion correlated with 2707; ion correlated with 4036; ion correlated with 1985; ion correlated with 3444; ion correlated with 4891; ion correlated with 3330; ion correlated with 109	0.4	TRUE	null	null	null	null	null	null	999	FALSE	FALSE	FALSE		FALSE	FALSE	null	null	null	null	null	null	null	50.16	FAS-3	207.14169:1464979 208.14504:1483085 209.1484:9239583	57.03398:2313 63.10039:44159 68.9996:8001 73.06545:1791 85.02917:263241 87.04388:5947 88.07602:2427 101.06007:15202 106.08646:2271 118.08698:10988 145.04985:37765 147.11954:9495 148.1114:6771 207.08597:26123 207.11296:3213 207.14127:87918	1567929	1212356	1567740	2297158	8638660	11454993	7443290	2058090	1618361	2301294	2692903	1289519	1198668	1293639	165926128	3516583	1890133	1856847
338	0.898	207.159	Unknown	[M+H]+		1	FALSE	null	null	null	null	null	null	999	FALSE	FALSE	FALSE		FALSE	FALSE	null	null	null	null	null	null	null	8.97	FAS-4	207.15865:734537 208.162:771240 209.16536:500839		958779	1047617	1597122	1926394	1940821	4282708	2101133	2517418	2403808	1609747	1959234	2399666	1643431	1805438	995414	1533494	1959112	1977866
339	0.771	208.118	Unknown	[M+H]+		0.64	FALSE	null	null	null	null	null	null	999	FALSE	FALSE	FALSE		FALSE	FALSE	null	null	null	null	null	null	null	4.85	QC_Pos	208.1179:300586 209.12125:181095 210.12461:5141002		993917	385406	965928	1000816	810378	1028335	496339	625164	1187147	1182021	1089817	795238	774596	1051489	1675301	896047	1198834	758286
340	2.201	208.169	Unknown	[M+NH4]+	ion correlated with 1977; ion correlated with 2086; adduct linked to 112_[M+H-H2O]+	0.88	FALSE	null	null	null	null	null	null	999	FALSE	FALSE	FALSE		FALSE	FALSE	null	null	null	null	null	null	null	5.31	FAS-3	208.16916:980985 209.17251:559207 210.17587:1019304		434191	291447	2321586	3264450	5405060	2480241	4527532	2561266	2379387	2458410	1619995	2959303	1704185	1771261	6365880	2161183	2726488	1965510
341	2.062	208.169	Unknown	[M+NH4]+	ion correlated with 2488; adduct linked to 111_[M+H-H2O]+	0.68	FALSE	null	null	null	null	null	null	999	FALSE	FALSE	FALSE		FALSE	FALSE	null	null	null	null	null	null	null	5.12	FAS-3	208.16919:1022375 209.17254:614017 210.1759:1477942		452043	346776	1997293	3375708	6924134	2268155	4988137	2595175	2477759	2083122	1560644	2595498	1198866	1628397	4575772	1880360	2273950	1933126
342	0.907	208.169	Unknown	[M+H]+		0.56	FALSE	null	null	null	null	null	null	999	FALSE	FALSE	FALSE		FALSE	FALSE	null	null	null	null	null	null	null	3.11	MB-1	208.16919:430210 209.17254:230340 210.1759:130002		215702	224859	1655069	1894706	1862956	2147142	2403801	1911879	2476142	2177079	2390775	1630830	2010384	2237946	2385160	1945762	2208511	1578218
343	1.195	208.206	Unknown	[M+NH4]+	adduct linked to 368_[M+Na]+	0.84	TRUE	null	null	null	null	null	null	999	FALSE	FALSE	FALSE		FALSE	FALSE	null	null	null	null	null	null	null	2.56	BLANK_Pos_1	208.2061:291349 209.20945:18326 210.21281:127147	62.98231:2172 68.87524:2516 68.87849:5169 70.06603:5615 71.71871:1572 81.06995:1936 95.08559:8318 96.08097:11644 116.05322:6159 160.89212:1337 208.11177:2950 208.13171:4849 208.20535:35967	1965180	1018035	2193188	3396628	3414650	3625870	2153503	3314056	2472974	3677045	3826165	3410901	1656824	2164365	3418053	3008407	1682438	3362534
344	0.741	209.038	Unknown	[M+H]+	ion correlated with 12	0.52	FALSE	null	null	null	null	null	null	999	FALSE	FALSE	FALSE		FALSE	FALSE	null	null	null	null	null	null	null	7.33	FAS-2	209.03761:2239392 210.04096:309070 211.04432:96916		345499	174497	4061	11380503	705180	1019857	813221	350923	356640	354527	356293	139050	103189	7651	1117469	2146127	195832	10825
345	1.255	209.08	Unknown	[M+H]+	adduct linked to 218_[M+H-H2O]+	1	TRUE	null	null	null	null	null	null	999	FALSE	FALSE	FALSE		FALSE	FALSE	null	null	null	null	null	null	null	7.99	FAS-1	209.08043:679575 210.08378:50705 211.08714:0	50.45107:1337 65.37009:1621 72.04481:2449 86.94613:1386 94.01812:1655 99.46461:1480 108.12844:1333 116.33367:1626 116.58403:1401 126.30835:1542 132.34166:1448 138.77283:1481 149.02356:63599 209.16676:3839 209.20981:3482	1140224	911817	4689532	4786190	3622256	3577900	3035209	3809230	4327095	4712483	4298970	4388850	3551614	4668834	3891170	3954993	3294907	3799957
346	3.377	209.08	Unknown	[M+H]+	similar chromatogram in higher mz_3531; adduct linked to 217_[M+H-H2O]+	0.92	TRUE	null	null	null	null	null	null	999	FALSE	FALSE	FALSE		FALSE	FALSE	null	null	null	null	null	null	null	8.99	FAS-1	209.08049:625695 210.08384:36317 211.0872:0	55.3578:1337 89.06042:2093 93.06976:1794 95.08562:2165 96.46105:2238 99.70029:1863 103.04294:1641 107.08544:2410 145.01129:1859 149.02362:22399 181.42049:1604 209.16676:4700 209.20694:3144	534813	390709	5037670	7432019	5064282	5793814	6192750	4665510	4016907	3860973	6721082	7556594	8653185	5570308	5223358	4644269	4884764	4995370
347	0.81	209.138	Unknown	[M+CH3OH+H]+	adduct linked to 135_[M+H]+; similar chromatogram in higher mz_1913; similar chromatogram in higher mz_1062	0.92	TRUE	null	null	null	null	null	null	999	FALSE	FALSE	FALSE		FALSE	FALSE	null	null	null	null	null	null	null	188.16	FAS-1	209.13849:13080099 210.14184:3570633 211.1452:616397	55.05506:2699 57.07076:2031 59.03538:3738 59.05002:432218 59.06551:2938 61.02942:2311 63.04495:2506 63.74981:2162 67.05499:2373 69.07088:3117 72.04478:3321 73.06544:2216 81.06997:3007 85.06536:14763 87.04468:43526 87.08086:2720 89.03314:13821 89.06041:1281276 89.08991:5973 93.07059:2116 95.0856:2069 100.07624:2492 103.07574:143063 105.09119:4069 107.07081:63921 109.06453:1933 129.09113:2672 130.0…	619927	262834	76259864	61274944	70737248	146176256	77982584	58437804	82640096	76857752	80130496	72633024	67421992	72486928	40125620	66479260	69996200	67358464
348	2.063	209.153	Unknown	[M+H]+	ion correlated with 461; ion correlated with 829; adduct linked to 448_[M+NH4]+	0.88	TRUE	null	null	null	null	null	null	999	FALSE	FALSE	FALSE		FALSE	FALSE	null	null	null	null	null	null	null	21.35	FAS-1	209.1535:944851 210.15685:125759 211.16021:786956	55.05507:1754 59.03711:2006 61.93027:1486 63.73003:1565 67.05499:12225 68.87798:8936 69.07034:2150 71.04993:2206 72.0448:1952 79.05458:9203 79.21017:1587 81.07073:31997 83.08582:7133 85.06528:2510 91.05466:2663 93.07061:8399 95.04869:1580 95.08565:35458 96.08112:1704 97.06511:6554 107.08534:13101 109.06455:2829 109.1013:6374 111.08015:3503 111.21132:1462 117.07037:1900 119.08466:1341 120.26822:15…	1669588	1790388	6572622	9773707	20501436	6943712	15305370	7356757	7543822	6292966	4327540	7019778	5181208	5181205	12507001	6197100	7584286	5916896
349	2.201	209.154	Unknown	[M+H]+	ion correlated with 2185; ion correlated with 831; adduct linked to 447_[M+NH4]+	0.92	TRUE	null	null	null	null	null	null	999	FALSE	FALSE	FALSE		FALSE	FALSE	null	null	null	null	null	null	null	25.31	FAS-2	209.15341:1707283 210.15676:195291 211.16012:917347	52.54123:1380 54.87183:1477 70.03267:2263 72.04536:2322 79.05456:1669 81.07066:2109 89.95689:1384 93.06973:2209 95.0856:2246 97.06509:1554 103.61082:1633 107.08541:2538 109.10126:1571 123.02733:1557 145.00958:2666 149.02362:3623 163.01933:2086 209.15236:2807 209.20975:2777	1784001	1669671	7787650	11296843	17242806	7073035	14413615	9708335	8016163	7518696	5503574	9100599	7616566	5841403	19780312	7329880	8222404	6774134
350	0.72	209.987	Unknown	[M+NH4]+	adduct linked to 376_[M+Na]+	0.4	FALSE	null	null	null	null	null	null	999	FALSE	FALSE	FALSE		FALSE	FALSE	null	null	null	null	null	null	null	98.08	FAS-5	209.98724:42782 210.99059:52061 211.99395:32250		0	5067	0	0	120348	134886	187269	108604	8106	17415	34971	59845	50300	81540	13649	27046	28492	5341
351	0.733	210.08	Unknown	[M+H]+	adduct linked to 503_[M+Na]+	0.56	TRUE	null	null	null	null	null	null	999	FALSE	FALSE	FALSE		FALSE	FALSE	null	null	null	null	null	null	null	10.84	QC_Pos	210.07948:204495 211.08283:77426 212.08619:36740	59.05001:1604 68.71503:3568 68.71881:4413 83.08579:2533 87.04463:8438 88.07679:3505 91.05463:1677 95.0856:2979 97.10138:3642 106.08645:8758 111.1179:1663 112.43395:1504 123.01051:5245 138.1376:1684 147.11612:1728 151.12335:1813 164.03499:3463 165.20317:1533 191.34656:1401 193.13428:2212 210.07884:72015 210.11026:47077 210.16026:2190 210.22096:8959	70951	16264	680065	1125056	197157	208745	368756	392238	265208	240342	141256	439108	353320	53178	3455665	798776	120682	131180
352	0.753	210.11	Unknown	[M+CH3OH+H]+	ion correlated with 95; adduct linked to 49_[M+H-H2O]+	0.2	TRUE	null	null	null	null	null	null	999	FALSE	FALSE	FALSE		FALSE	FALSE	null	null	null	null	null	null	null	90.66	FAS-1	210.10983:3197529 211.11318:728953 212.11654:132209	55.05507:1480 67.05501:2010 69.07034:2329 69.40591:4824 81.07068:1595 87.04465:7468 88.07603:1638 95.0865:2135 97.10141:3255 106.47208:1452 123.01054:2279 123.11673:1604 137.02017:1639 151.12338:2958 158.41034:1524 163.95732:1517 165.31406:1432 193.13177:2012 210.08023:42431 210.11118:101456 210.16032:7645 210.22102:8665	1114133	742339	17017600	98581872	3777216	11139751	3841842	3199252	5296543	5109474	4502548	7143366	5364864	4805434	2617202	5592380	2689195	2944031
353	2.064	210.185	Unknown	[M+NH4]+	adduct linked to 123_[M+H-H2O]+	0.64	FALSE	null	null	null	null	null	null	999	FALSE	FALSE	FALSE		FALSE	FALSE	null	null	null	null	null	null	null	5.45	FAS-3	210.18517:686084 211.18852:228398 212.19188:430286		171662	239653	1221176	1850246	4537790	1605448	3811446	1881195	1582823	1594536	944892	1495472	730528	1050658	3979535	1282189	1405150	1346148
354	2.2	210.185	Unknown	[M+H]+		0.44	FALSE	null	null	null	null	null	null	999	FALSE	FALSE	FALSE		FALSE	FALSE	null	null	null	null	null	null	null	4	FAS-3	210.18521:462418 211.18856:149045 212.19192:249753		73096	71885	1110290	1497549	2556230	968953	2093454	1244418	1052416	956229	708922	1271282	546513	667145	2805503	885688	1046801	823625
355	4.884	211.002	Unknown	[M+H]+	similar chromatogram in higher mz_1382; similar chromatogram in higher mz_6258	0.28	FALSE	null	null	null	null	null	null	999	FALSE	FALSE	FALSE		FALSE	FALSE	null	null	null	null	null	null	null	6.79	MB-4	211.00209:306673 212.00544:0 213.0088:0		83380	505579	1218709	1181638	1631596	2302576	1888653	1844397	1407459	1664646	2760757	3156389	1287082	2203592	825171	1446060	1726751	2410684
356	0.661	211.003	Unknown	[M+H]+	ion correlated with 975	0.6	FALSE	null	null	null	null	null	null	999	FALSE	FALSE	FALSE		FALSE	FALSE	null	null	null	null	null	null	null	5.57	FAS-5	211.00258:174420 212.00593:0 213.00929:0		160311	1264670	486375	731143	856189	657040	1070618	943280	424362	715372	766209	483294	697037	413761	152973	860814	746465	788194
357	0.723	211.072	Unknown	[M+H]+	ion correlated with 2225; ion correlated with 2258; ion correlated with 3436; ion correlated with 1395	0.24	TRUE	null	null	null	null	null	null	999	FALSE	FALSE	FALSE		FALSE	FALSE	null	null	null	null	null	null	null	7.51	MB-5	211.07159:829267 212.07494:181335 213.0783:203245	56.96539:13508 67.05499:1824 68.53329:5546 68.53706:8252 70.06548:2680 73.02931:2649 79.57452:1582 82.06577:1672 84.96041:1659 88.11286:9561 94.40323:1784 96.08109:6463 97.99152:3453 102.12823:2661 103.60181:1867 113.67688:1598 116.00225:1855 121.03997:12850 133.10019:1661 140.10669:2483 168.13823:8869 193.06024:195639 194.16446:3291 211.07043:26516 211.14343:3124 211.17838:3190 211.22496:2616	19898	0	55079	200332	2541	139474	29085	64919	23867	27624	49687	89695	4018110	25438	82865	81088	34752	101437
358	2.065	211.169	Unknown	[M+H]+	ion correlated with 243; ion correlated with 817; ion correlated with 2184; adduct linked to 475_[M+NH4]+	0.88	FALSE	null	null	null	null	null	null	999	FALSE	FALSE	FALSE		FALSE	FALSE	null	null	null	null	null	null	null	10.11	FAS-3	211.16867:1859946 212.17202:523229 213.17538:289230		1658188	1089303	4431993	5770886	12846683	5030897	10059684	6151204	4599948	4632718	3360217	5358890	3402874	3217462	11437781	4364118	4676374	3890686
359	0.905	211.169	Unknown	[M+H]+	adduct linked to 469_[M+NH4]+	0.88	TRUE	null	null	null	null	null	null	999	FALSE	FALSE	FALSE		FALSE	FALSE	null	null	null	null	null	null	null	5.83	FAS-3	211.16884:467489 212.17219:218323 213.17555:335472	51.34596:1830 53.78511:1598 55.05507:7008 56.96581:2958 57.03439:2442 67.055:8768 69.07034:7739 69.31439:5467 69.64458:1530 70.0655:2966 71.04935:3332 72.08136:1934 79.05524:2442 81.07068:8533 83.0499:2024 83.08582:9022 83.774:1385 85.06528:2945 91.05465:3442 91.43747:1450 93.0706:7844 95.08563:16903 96.08112:2630 97.0651:2880 97.1014:3834 98.8912:1454 99.04437:1691 105.07076:2232 107.08543:6377 …	534802	389129	4407174	2940162	3094663	1776090	3295624	3692520	3826945	3161481	2491600	2727799	3361554	2396032	1018922	2079371	3124034	2186052
360	2.201	211.169	Unknown	[M+H]+	ion correlated with 462; ion correlated with 244; ion correlated with 816; adduct linked to 474_[M+NH4]+	0.92	FALSE	null	null	null	null	null	null	999	FALSE	FALSE	FALSE		FALSE	FALSE	null	null	null	null	null	null	null	11.33	NC-1	211.16934:1901619 212.17269:436351 213.17605:406206		1335661	464595	5358453	7367168	11218876	5162575	9701980	5888129	5505874	4380758	3126684	5892380	4119664	3859210	11827939	4243239	5302286	4802700
361	0.879	212.118	Unknown	[M+H]+		0.32	TRUE	null	null	null	null	null	null	999	FALSE	FALSE	FALSE		FALSE	FALSE	null	null	null	null	null	null	null	43.81	FAS-6	212.11801:1220629 213.12136:430487 214.12472:830791	51.91288:1307 68.85844:8003 69.07033:1851 69.13681:1610 77.36194:1512 88.6813:1717 92.05015:1798 94.06567:75868 107.08541:2081 119.05997:105476 126.87444:1611 147.78534:1558 195.09181:33674 212.11887:203462 212.201:2378	508201	432534	3186875	2542446	2983403	996945	2575525	6830436	1236056	1637210	6181217	4872511	2269380	1209814	312258	2927861	40346760	897210
362	12.661	212.143	Unknown	[M+H]+		0.2	FALSE	null	null	null	null	null	null	999	FALSE	FALSE	FALSE		FALSE	FALSE	null	null	null	null	null	null	null	1.85	FAS-5	212.14346:171518 213.14681:270017 214.15017:0		514278	405561	3175604	1010723	725359	1352780	1591652	639331	1720685	644586	692705	1953316	1083096	527270	867362	864941	1107570	982532
363	0.797	212.149	Unknown	[M+NH4]+	adduct linked to 260_[M+H]+	0.6	FALSE	null	null	null	null	null	null	999	FALSE	FALSE	FALSE		FALSE	FALSE	null	null	null	null	null	null	null	18.47	FAS-4	212.14864:2162283 213.15199:573810 214.15535:139698		1751523	1555183	6458440	5273359	3974210	12620518	4595044	2902694	6255536	4354834	6667294	4754733	4440990	4047290	3742083	5020694	3942144	3489580
364	0.77	212.164	Unknown	[M+H]+	adduct linked to 607_[M+CH3OH+H]+	0.52	FALSE	null	null	null	null	null	null	999	FALSE	FALSE	FALSE		FALSE	FALSE	null	null	null	null	null	null	null	17.22	FAS-2	212.164:2472125 213.16735:565665 214.17071:545241		2205694	1647180	7412404	15491877	4126052	8221822	4648494	3008466	4345334	4514540	3059073	4155850	3769536	3344894	3812873	3623746	2305480	3199620
365	1.928	212.201	Unknown	[M+H]+		0.6	TRUE	null	null	null	null	null	null	999	FALSE	FALSE	FALSE		FALSE	FALSE	null	null	null	null	null	null	null	4.51	FAS-3	212.20062:383757 213.20397:0 214.20733:15854	55.05507:2608 57.07077:3118 61.82684:1347 67.055:1469 69.07034:3728 80.05956:1784 81.07068:2893 83.08582:7285 93.00166:1354 95.08562:3231 97.0651:1831 97.10231:6147 103.1005:1613 107.08649:2222 134.16705:1472 158.6129:1485 167.39619:1444 177.16441:3463 212.08966:1513 212.14212:16558 212.20103:8260	430580	243162	1649313	1345078	2392754	2025770	2002529	1095215	946027	766829	632482	1418709	726760	1046208	1423738	1124294	816600	894320
366	1.222	212.237	Unknown	[M+H-H2O]+	adduct linked to 495_[M+H]+; found in higher mz's MsMs_1555	1	TRUE	null	null	null	null	null	null	999	FALSE	FALSE	FALSE		FALSE	FALSE	null	null	null	null	null	null	null	9.25	FAS-2	212.23703:324094 213.24038:0 214.24374:136239	54.00692:1358 57.07035:3204 58.06599:1600 65.20893:1508 68.93928:8806 83.08652:2308 88.11758:1718 89.0604:2371 109.84774:1710 133.0871:1757 144.74492:1424 212.14236:11062 212.20099:2533 212.23598:36285	999554	859072	2364208	1753048	2238119	1925092	2488316	1913454	1411696	1635266	2111729	2533201	976656	2290594	2543396	1588704	2791252	1995032
367	15.695	213.011	Unknown	[M+H]+		0.2	FALSE	null	null	null	null	null	null	999	FALSE	FALSE	FALSE		FALSE	FALSE	null	null	null	null	null	null	null	2.75	NC-6	213.01082:36262 214.01417:0 215.01753:0		69934	69764	50912	42854	51215	113791	60745	14026	22057	62887	112130	13664	126699	165713	98690	58449	49185	88743
368	1.174	213.159	Unknown	[M+Na]+	adduct linked to 343_[M+NH4]+	0.68	TRUE	null	null	null	null	null	null	999	FALSE	FALSE	FALSE		FALSE	FALSE	null	null	null	null	null	null	null	4.63	MB-1	213.15912:320732 214.16247:56306 215.16583:62679	67.055:1609 69.20886:5700 70.06606:1520 72.12666:1518 78.64808:1559 80.43804:1320 81.10461:1443 88.07597:13802 111.08126:2413 129.42433:1575 134.37959:1702 148.89948:1652 154.12276:7939 177.09285:1769 213.16022:7850	847230	930552	1790139	2845640	1792996	2770550	3578965	1898642	4031654	2816553	3936090	3532629	361313	3646374	2646288	3521047	3453225	3174280
369	1.502	213.159	Unknown	[M+H]+		0.4	FALSE	null	null	null	null	null	null	999	FALSE	FALSE	FALSE		FALSE	FALSE	null	null	null	null	null	null	null	4.73	NC-4	213.15915:352609 214.1625:0 215.16586:0		951015	2226852	1908526	2077032	2421390	7497327	3377976	5360256	5208495	2672984	3751125	6018743	1182887	3377062	4682860	3357768	2332484	5212368
370	0.913	213.232	Unknown	[M+H]+		0.68	FALSE	null	null	null	null	null	null	999	FALSE	FALSE	FALSE		FALSE	FALSE	null	null	null	null	null	null	null	455.61	QC_Pos_4	213.23207:615859 214.23542:100574 215.23878:0		203831	0	353993	451947	159942	105661	61232	269389	1817722	2091969	1384095	2196738	333854	1178838	1973240	1077747	2173215	963411
371	0.854	214.141	Unknown	[M+H]+	ion correlated with 228	0.36	TRUE	null	null	null	null	null	null	999	FALSE	FALSE	FALSE		FALSE	FALSE	null	null	null	null	null	null	null	705.75	FAS-3	214.1412:104803328 215.14455:23413582 216.14791:1829581	64.44053:10214 69.13136:48297 73.43954:9845 80.41682:9901 89.6767:10896 111.76405:9523 123.83517:9876 156.1001:14626 174.30049:10397 214.14073:11791880 214.24095:73074	306204	162605	253011	1360713	592832064	160265968	73267696	16566414	533563	801804	286380	329655	173505	60701	453763	1073121	1175407	279292
372	0.894	214.18	Unknown	[M+H-H2O]+	adduct linked to 506_[M+H]+; found in higher mz's MsMs_506	0.96	TRUE	null	null	null	null	null	null	999	FALSE	FALSE	FALSE		FALSE	FALSE	null	null	null	null	null	null	null	9.55	BLANK_Pos_2	214.17973:213888 215.18308:38144 216.18644:273548	51.75889:1401 58.88422:1441 62.98233:8554 63.70977:1449 68.84438:9588 69.07035:1635 72.06512:1434 81.07069:1746 95.08563:6071 115.69122:1474 117.01511:1496 128.95354:7812 132.09216:1442 161.13252:1645 163.39914:1610 214.21513:1717 214.25314:20891	1410417	1464934	4708062	3465002	3396500	7758852	4375024	4047692	4415370	4691361	3606736	3880413	3769313	2367739	2090162	3385120	4296388	3506861
373	1.251	214.253	Unknown	[M+H]+		0.76	TRUE	null	null	null	null	null	null	999	FALSE	FALSE	FALSE		FALSE	FALSE	null	null	null	null	null	null	null	13.65	FAS-4	214.2527:330292 215.25605:31810 216.25941:0	50.56446:1550 52.53076:1699 57.07077:5895 57.71252:1323 62.98232:3208 71.08629:1813 81.06998:2385 87.51649:1456 95.08561:5426 161.13249:1937 214.1586:2957 214.21806:1916 214.25362:49723	1184632	1099455	3174704	3157000	2059804	2199508	3063139	2335756	3912445	54924136	4262930	3698424	605034	3805126	4229401	4138570	4567064	3750648
374	1.396	214.253	Unknown	[M+H]+		1	TRUE	null	null	null	null	null	null	999	FALSE	FALSE	FALSE		FALSE	FALSE	null	null	null	null	null	null	null	111.99	BLANK_Pos_1	214.25258:675753 215.25593:171356 216.25929:0	50.43304:1383 57.07076:11037 62.98231:7140 69.0061:2604 69.00937:2601 69.07032:1590 71.08627:6000 81.07065:3161 85.06525:1826 85.10173:2706 88.07599:1555 95.08646:3227 101.90926:1617 109.10125:1729 113.8:1525 149.97035:1708 156.94901:2274 214.25327:33658	4442014	3996724	48221324	55674764	44169532	5080826	58327320	38335052	51970288	55488164	46935164	51102336	49429908	52907264	51314928	50212356	49885416	46732376
375	0.709	214.893	Unknown	[M+H]+		0.28	FALSE	null	null	null	null	null	null	999	FALSE	FALSE	FALSE		FALSE	FALSE	null	null	null	null	null	null	null	4.36	FAS-5	214.89285:51930 215.8962:58633 216.89956:46207		0	48063	0	6806	83871	122472	198388	167593	26850	37903	58948	68886	84054	79587	0	46433	28678	84012
376	0.719	214.943	Unknown	[M+Na]+	ion correlated with 986; ion correlated with 501; ion correlated with 511; ion correlated with 388; ion correlated with 279; adduct linked to 350_[M+NH4]+	0.72	TRUE	null	null	null	null	null	null	999	FALSE	FALSE	FALSE		FALSE	FALSE	null	null	null	null	null	null	null	12.17	QC_Pos_3	214.94225:229150 215.9456:0 216.94896:215113	56.53389:1453 58.73703:1208 59.51722:1430 62.98232:3125 80.94825:12257 81.07066:1571 109.10126:2925 111.07902:2064 122.6399:1599 132.88937:13070 149.08232:1773 150.89978:6400 154.12271:2974 156.94904:1800 173.91475:3243 198.07758:2669 215.06555:14406 215.1042:3110 215.12515:1646 215.25392:1691	0	214227	99077	23631	652798	915718	1161442	891329	198135	295998	485947	726814	466227	689347	92607	540236	310341	276939
377	0.819	215.081	Unknown	[M+H]+	ion correlated with 337; ion correlated with 2585; ion correlated with 4036; ion correlated with 3444; ion correlated with 4891; ion correlated with 3330; ion correlated with 109	0.64	FALSE	null	null	null	null	null	null	999	FALSE	FALSE	FALSE		FALSE	FALSE	null	null	null	null	null	null	null	78.73	NC-1	215.08109:9433236 216.08444:2530518 217.0878:16623356		11025	7717	6992129	6026668	8794287	9758252	8748028	7817283	7959498	6925182	11044035	8542352	6580780	10060452	49066140	8380266	8380692	6777894
378	0.811	215.099	Unknown	[M+H]+		0.24	TRUE	null	null	null	null	null	null	999	FALSE	FALSE	FALSE		FALSE	FALSE	null	null	null	null	null	null	null	68.72	MB-5	215.10011:1090528 216.10346:0 217.10682:25113686	62.98231:2896 67.05446:2024 69.03168:6648 69.07032:1841 71.04952:85626 77.35934:1734 81.07066:2581 85.0288:2042 95.08559:9323 99.09111:1624 109.10126:7696 143.06964:3556 144.0634:1697 155.1057:3273 215.0815:15129 215.11317:11586 215.12515:239259	456038	449312	3347438	1184640	2426587	1416499	1720266	10377801	771705	1632274	1517139	1439133	5891472	2648600	2785824	1535498	3103113	1147159
379	0.846	215.125	Unknown	[M+H]+		0.76	TRUE	null	null	null	null	null	null	999	FALSE	FALSE	FALSE		FALSE	FALSE	null	null	null	null	null	null	null	84.48	BLANK_Pos_1	215.12535:507883 216.1287:262086 217.13206:29733	62.98232:20323 68.70746:6466 71.89072:1392 73.84056:1426 76.11213:1494 79.26434:1438 95.08559:1722 109.10125:5771 156.94901:6800 174.46648:1631 179.4774:1986 208.0036:1450 215.12471:54543 215.17902:2065 215.2569:1995	2335914	2666212	15669770	10007444	18110006	16913696	19356584	20393578	13634833	13786642	19527708	18915402	15714134	21359432	21278180	15343015	19913840	20750692
380	0.941	215.164	Unknown	[M+H]+	ion correlated with 2942; ion correlated with 2812	0.4	FALSE	null	null	null	null	null	null	999	FALSE	FALSE	FALSE		FALSE	FALSE	null	null	null	null	null	null	null	8.42	MB-5	215.1637:1959789 216.16705:709097 217.17041:0		387970	402402	1702632	1765557	1345116	402382	425195	758460	934519	808106	894638	1429401	16079024	1336684	287608	844006	799840	594242
381	11.514	215.407	Unknown	[M+H]+	similar chromatogram in higher mz_7341	0.56	FALSE	null	null	null	null	null	null	999	FALSE	FALSE	FALSE		FALSE	FALSE	null	null	null	null	null	null	null	6139.31	MB-4	215.40721:592655 216.41056:0 217.41392:0		0	0	643107	331846	297278	444140	333071	611888	1191845	885518	1738870	2246074	1016563	2149889	1540278	1428052	1152871	1089068
382	0.731	215.978	Unknown	[M+Na]+	adduct linked to 445_[M+CH3OH+H]+	0.8	TRUE	null	null	null	null	null	null	999	FALSE	FALSE	FALSE		FALSE	FALSE	null	null	null	null	null	null	null	10.83	FAS-6	215.97803:296842 216.98138:70605 217.98474:38970	55.01168:1442 69.66056:2067 75.70435:1455 80.94824:2415 91.55202:1570 92.05015:2242 93.07059:1716 104.17539:1440 106.02947:6731 116.28962:1550 124.021:2285 134.00595:15818 141.97855:2264 148.19179:1576 149.01155:1509 150.00174:1490 152.01653:14889 153.97763:7444 156.10194:2099 169.97275:16105 215.97733:72515 216.12236:2280 216.1736:7837	195079	150499	140019	391347	99507	103204	251445	1257531	144173	87268	235286	91621	70414	67811	145024	187832	97722	57342
383	0.805	216.159	Unknown	[M+H]+	ion correlated with 196; ion correlated with 265; ion correlated with 397; ion correlated with 1068	0.36	TRUE	null	null	null	null	null	null	999	FALSE	FALSE	FALSE		FALSE	FALSE	null	null	null	null	null	null	null	11.6	FAS-2	216.15884:3041542 217.16219:680531 218.16555:112826	55.01864:3095 55.05516:17658 57.03437:2544 57.07075:2566 67.05498:7775 69.07044:33109 72.04477:3480 79.05455:7616 81.06995:8558 83.08583:101385 85.10173:3382 86.06078:2638 86.09711:16139 93.07052:15372 95.08556:18487 97.06507:12179 100.07622:6322 107.0854:8273 110.0961:23276 111.0802:119382 111.11677:3085 114.09075:2476 121.06536:10312 128.10756:89132 129.09111:7859 135.07976:2797 135.11705:28746…	1258689	638324	2338997	16902630	1687470	3981461	1610680	1251993	1630861	1369516	1849351	1449846	1439740	865989	1804781	1062436	925282	969093
384	1.112	216.195	Unknown	[M+H]+	adduct linked to 283_[M+H-H2O]+; found in higher mz's MsMs_386	1	TRUE	null	null	null	null	null	null	999	FALSE	FALSE	FALSE		FALSE	FALSE	null	null	null	null	null	null	null	48.52	BLANK_Pos_1	216.19565:1760813 217.199:244770 218.20236:259387	57.07075:3951 62.9823:1652 69.61259:2214 71.08627:2473 72.04478:1820 73.43355:1600 86.06078:9153 86.09639:1719 100.07614:17589 115.86369:1619 118.08624:2699 120.92017:1536 123.03896:1568 125.11298:1439 134.38989:1468 198.18593:82325 200.50616:1943 216.12231:3143 216.17355:9923 216.19467:35445 216.23022:17912	7665095	7237363	8710445	16435046	10134088	10134831	10737186	10396877	11128598	11071308	9453230	9442292	10066519	9946872	14934489	9324292	9088926	10363911
385	0.882	216.195	Unknown	[M+H-H2O]+	adduct linked to 515_[M+H]+	0.72	TRUE	null	null	null	null	null	null	999	FALSE	FALSE	FALSE		FALSE	FALSE	null	null	null	null	null	null	null	10.69	BLANK_Pos_1	216.19576:241392 217.19911:29688 218.20247:99956	62.98278:5274 69.61259:3696 72.04478:3571 85.06525:2007 94.81964:1472 123.91885:1531 128.10614:1668 147.87909:1546 156.92664:1867 198.18602:1550 216.17355:11367 216.19467:14147	1348752	1461460	4568714	3176437	2374011	5118568	3083915	3076300	3329206	3624507	2862146	3369636	2835555	2118869	1292707	2302623	3225354	2741441
386	1.126	216.232	Unknown	[M+H]+	similar chromatogram in higher mz_624; similar chromatogram in higher mz_2009; similar chromatogram in higher mz_2516; similar chromatogram in higher mz_2878; similar chromatogram in higher mz_2363; similar chromatogram in higher mz_1987	1	FALSE	null	null	null	null	null	null	999	FALSE	FALSE	FALSE		FALSE	FALSE	null	null	null	null	null	null	null	5311.3	FAS-2	216.23203:479086 217.23538:116791 218.23874:0		962654	866789	1451083	2423895	1417255	1277262	1399789	1589444	1400805	1569388	1595198	1559741	1586548	1538191	1671174	1375197	1676484	1179073
387	0.717	216.94	Unknown	[M+H]+	ion correlated with 973	0.76	FALSE	null	null	null	null	null	null	999	FALSE	FALSE	FALSE		FALSE	FALSE	null	null	null	null	null	null	null	5.88	FAS-5	216.93956:181449 217.94291:15213 218.94627:62579		5951	174741	42743	0	498973	535271	734969	548798	86620	142399	298596	426156	284007	483491	49660	322622	188140	199032
388	0.718	217.042	Unknown	[M+H]+	ion correlated with 986; ion correlated with 501; ion correlated with 511; ion correlated with 376; ion correlated with 279	0.64	TRUE	null	null	null	null	null	null	999	FALSE	FALSE	FALSE		FALSE	FALSE	null	null	null	null	null	null	null	7	FAS-3	217.04172:172326 218.04507:77203 219.04843:113951	62.98233:10061 63.66781:1439 65.90784:1397 74.93177:5354 77.56892:1498 82.94518:1611 92.76389:1450 112.4351:1506 115.95726:1863 133.96826:1402 134.88641:6454 145.82806:1857 152.89767:2667 153.17424:1559 155.07094:3255 156.92854:1436 157.10025:2495 158.28748:1601 159.11626:3733 173.08015:2516 185.4192:1550 216.97787:2629 217.10403:13647 217.15991:1807	0	301070	100857	89705	608112	916406	1198491	804126	190713	322391	416529	644685	473669	757640	196448	483162	336341	511152
389	12.592	217.074	Unknown	[M+H]+	ion correlated with 2689	0.32	FALSE	null	null	null	null	null	null	999	FALSE	FALSE	FALSE		FALSE	FALSE	null	null	null	null	null	null	null	2.05	MB-6	217.0744:287163 218.07775:2401774 219.08111:6243738		11137	830129	265753	606471	2792054	3473932	3964239	1337519	446738	1841694	2149466	2234981	3029521	2418081	177901	778475	1370939	1433141
390	0.814	217.104	Unknown	[M+H]+		1	TRUE	null	null	null	null	null	null	999	FALSE	FALSE	FALSE		FALSE	FALSE	null	null	null	null	null	null	null	183.99	BLANK_Pos_2	217.10405:544889 218.1074:63649 219.11076:231665	62.98233:2368 67.59739:1528 69.21597:2587 69.21925:1831 78.80314:1530 83.25779:1481 111.83473:1801 128.5378:1645 155.07095:2897 157.10027:1583 159.11627:3337 173.08017:2566 185.90878:1903 217.10512:73356	3170912	3720630	66879640	74199752	56493520	168407776	54070604	39489616	66355856	48305624	86249944	59773056	64693136	70563672	94656384	60931960	51164952	52110752
391	0.717	217.894	Unknown	[M+NH4]+	adduct linked to 307_[M+H]+	0.44	FALSE	null	null	null	null	null	null	999	FALSE	FALSE	FALSE		FALSE	FALSE	null	null	null	null	null	null	null	4.54	NC-2	217.89433:37885 218.89768:0 219.90104:11997		0	0	9231	0	107768	120538	141636	92765	61077	38659	47860	94671	0	96760	84642	150117	72781	47634
392	1.428	218.033	Unknown	[M+H]+		0.4	FALSE	null	null	null	null	null	null	999	FALSE	FALSE	FALSE		FALSE	FALSE	null	null	null	null	null	null	null	2.84	FAS-6	218.03337:254094 219.03672:0 220.04008:0		54610	1110036	64794	223976	1184306	1553732	1493185	3078740	39277	937292	542103	1692176	132032	1992778	0	184090	462283	1100526
393	1.32	218.069	Unknown	[M+H]+		0.64	TRUE	null	null	null	null	null	null	999	FALSE	FALSE	FALSE		FALSE	FALSE	null	null	null	null	null	null	null	2.48	FAS-3	218.0695:380376 219.07285:0 220.07621:0	56.28553:1606 62.38257:1381 63.61291:1716 69.59939:3667 92.02671:1412 95.171:1435 98.08179:1465 99.05746:1425 104.74052:1643 112.25437:1561 167.57507:1601 171.22664:1753 199.58026:1606 218.16518:2718 218.18964:5457 218.21103:9841	26119	616389	151609	2443403	4261228	2919726	4126209	3778505	532247	2019890	4120800	6846082	2349545	4086943	333217	129302	1900911	2718740
394	2.96	218.103	Unknown	[M+H]+	similar chromatogram in higher mz_2773; similar chromatogram in higher mz_2015	0.24	TRUE	null	null	null	null	null	null	999	FALSE	FALSE	FALSE		FALSE	FALSE	null	null	null	null	null	null	null	6.08	BLANK_Pos_1	218.10271:196860 219.10606:0 220.10942:54473	53.2116:1347 57.07076:6292 70.5897:1584 91.31895:1322 99.91023:1540 102.36361:1722 116.05322:5860 122.73013:1503 172.11421:3567 178.08734:1579 210.61473:1566 212.56799:1629 218.10092:8059 218.18956:2506 218.21095:3655	1545487	933862	571565	292035	342389	209379	263491	4870622	615126	484342	494228	335614	59564	453598	136576	159543	144363	116903
395	0.793	218.175	Unknown	[M+H]+		0.64	TRUE	null	null	null	null	null	null	999	FALSE	FALSE	FALSE		FALSE	FALSE	null	null	null	null	null	null	null	14.13	BLANK_Pos_1	218.17477:447465 219.17812:366828 220.18148:192492	53.38324:1420 55.25244:1403 69.00121:4635 69.00448:2208 106.82098:1470 146.92165:1501 147.97809:1549 154.18443:1404 162.08351:1731 182.15289:2036 192.50435:1532 196.34103:1949 200.16455:7229 213.0657:1727 218.11009:2782 218.17357:11328 218.21095:6300	2349458	1957199	2081987	1899527	2760842	2176508	2119319	2381442	1888074	2177220	2428390	2110917	2561686	2155838	2155254	2328637	2863914	2718763
396	0.999	218.211	Unknown	[M+H]+	similar chromatogram in higher mz_6269; similar chromatogram in higher mz_2537; similar chromatogram in higher mz_906; similar chromatogram in higher mz_1009; similar chromatogram in higher mz_2879; similar chromatogram in higher mz_1924	1	TRUE	null	null	null	null	null	null	999	FALSE	FALSE	FALSE		FALSE	FALSE	null	null	null	null	null	null	null	2631.37	FAS-1	218.21086:55700944 219.21421:4398756 220.21757:0	57.07047:46617 58.06557:6957 62.06084:3386 68.78479:7720 70.06564:64841 71.08641:42219 74.06017:2999 86.06005:2476 88.07611:154408 102.09205:53866 106.08658:105716 156.17419:201362 174.18486:11136 200.19965:105329 218.11014:8899 218.21098:1351343	219527536	219513632	209454528	337102272	300194944	277185376	288398496	299128128	263997152	294387200	253080624	212080016	289735552	196090784	327565760	208666912	208198960	222238320
397	0.83	218.943	Unknown	[M+H]+	ion correlated with 265; ion correlated with 383; ion correlated with 1068	0.28	TRUE	null	null	null	null	null	null	999	FALSE	FALSE	FALSE		FALSE	FALSE	null	null	null	null	null	null	null	1564.84	FAS-2	218.94264:5527631 219.94599:168913 220.94935:1830035	53.16156:1275 53.70399:1434 55.00974:1569 59.05001:2672 59.06163:1625 69.64787:3143 73.02872:3609 78.95596:2960 89.80816:1393 93.06973:2032 119.66614:1347 136.11177:2938 136.93962:32409 160.07443:10419 161.13248:2962 165.60677:1428 174.25465:1422 176.14429:2742 195.52155:1640 201.16498:1773 202.08565:7823 219.14969:8886 219.18661:7716	0	12190	114644	30172486	34687	273196	69457	1995546	0	4430	173130	2232575	1743628	187784	16493	3400397	12442	0
398	4.884	218.974	Unknown	[M+H]+	ion correlated with 321; similar chromatogram in higher mz_6495	0.44	FALSE	null	null	null	null	null	null	999	FALSE	FALSE	FALSE		FALSE	FALSE	null	null	null	null	null	null	null	7.55	NC-4	218.97401:449155 219.97736:0 220.98072:0		68106	720422	1130376	1470935	2623230	2417280	2461876	3799765	949618	2391002	3691301	3978087	4940523	4791531	798082	2303132	3163152	4948964
399	11.784	219.324	Unknown	[M+H]+	similar chromatogram in higher mz_7561	0.84	FALSE	null	null	null	null	null	null	999	FALSE	FALSE	FALSE		FALSE	FALSE	null	null	null	null	null	null	null	14438.4	MB-6	219.32413:1242056 220.32748:0 221.33084:0		0	0	1992262	1400690	994070	912195	750552	1593682	2800324	2581091	3058337	3840832	2885737	4399734	3017072	3214984	2233812	2531521
400	0.644	219.944	Unknown	[M+H]+	adduct linked to 587_[M+Na]+	0.68	FALSE	null	null	null	null	null	null	999	FALSE	FALSE	FALSE		FALSE	FALSE	null	null	null	null	null	null	null	6.5	NC-1	219.94385:201885 220.9472:0 221.95056:0		399023	668809	1369184	639615	273304	686946	396322	242080	1203705	720627	326898	304341	240387	430446	1257217	877231	1079960	317895
401	12.497	220.093	Unknown	[M+H]+		0.28	FALSE	null	null	null	null	null	null	999	FALSE	FALSE	FALSE		FALSE	FALSE	null	null	null	null	null	null	null	6.63	FAS-6	220.09344:550134 221.09679:111530 222.10015:0		116984	1345617	602409	4707512	2275473	4898849	5221481	12277807	1211756	3747545	2977702	4023198	4761820	6488016	844149	2950841	3537925	4478553
402	0.747	220.118	Unknown	[M+NH4]+	ion correlated with 4529; ion correlated with 4511; ion correlated with 4494; ion correlated with 4481; ion correlated with 323; ion correlated with 714; ion correlated with 605; ion correlated with 330; adduct linked to 322_[M+H]+	0.56	TRUE	null	null	null	null	null	null	999	FALSE	FALSE	FALSE		FALSE	FALSE	null	null	null	null	null	null	null	6.06	NC-1	220.11781:2577804 221.12116:740368 222.12452:138054	55.01905:1933 57.07077:7662 59.05002:3419 67.055:3070 69.07034:7546 69.78317:2137 70.02935:3793 72.04492:21238 73.02933:3877 77.89528:1549 83.04919:1780 85.06532:16808 86.09718:2871 87.08087:7270 90.05568:200440 95.04957:9608 98.02368:17636 100.04018:3162 103.07566:18571 113.05972:2747 116.03429:33503 124.07599:28506 142.08623:15251 160.09752:3211 166.08698:3144 174.11295:4094 177.13913:12873 184…	420111	228131	536908	893386	553930	598662	480815	336132	334297	530912	201036	626048	400907	438030	13168290	354022	480935	183354
403	12.396	220.971	Unknown	[M+H]+		0.32	FALSE	null	null	null	null	null	null	999	FALSE	FALSE	FALSE		FALSE	FALSE	null	null	null	null	null	null	null	5.82	NC-5	220.97079:361317 221.97414:0 222.9775:73121		88943	1538047	297641	1733867	938078	2857439	4312416	4943084	1850764	2476480	3918618	2528651	2170578	1799763	122450	526521	2601852	1308672
404	12.674	220.971	Unknown	[M+H]+		0.64	FALSE	null	null	null	null	null	null	999	FALSE	FALSE	FALSE		FALSE	FALSE	null	null	null	null	null	null	null	3.28	QC_Pos_3	220.97096:438256 221.97431:0 222.97767:0		153017	1088862	1108945	1812712	2864343	3943610	4552081	6100315	1279284	6722659	5210746	4204258	4771653	3772969	1783240	2574430	2767365	6210078
405	11.123	220.971	Unknown	[M+H]+		0.28	FALSE	null	null	null	null	null	null	999	FALSE	FALSE	FALSE		FALSE	FALSE	null	null	null	null	null	null	null	7.02	NC-5	220.97108:351451 221.97443:0 222.97779:0		125174	1427084	0	3896239	1656268	3326314	2674904	2335025	832160	2176734	3089199	930510	1947836	3785949	119975	1234559	1423278	2171983
406	0.896	221.17	Unknown	[M+H]+		0.8	FALSE	null	null	null	null	null	null	999	FALSE	FALSE	FALSE		FALSE	FALSE	null	null	null	null	null	null	null	6.67	MB-4	221.16988:536538 222.17323:66069 223.17659:694934		144932	177005	1741881	825532	1121788	1571598	896879	1451054	1255855	1171558	1957795	3120264	1260416	1980249	2088516	1288300	2388762	2944582
407	2.2	221.174	Unknown	[M+NH4]+	adduct linked to 527_[M+CH3OH+H]+; similar chromatogram in higher mz_1134	0.72	FALSE	null	null	null	null	null	null	999	FALSE	FALSE	FALSE		FALSE	FALSE	null	null	null	null	null	null	null	5.29	FAS-3	221.17445:386247 222.1778:314299 223.18116:379107		98579	116888	976765	1223263	2410556	1263616	2302115	1197673	926655	782774	646250	1082835	237617	759469	2433782	681794	1260360	846768
408	11.557	221.911	Unknown	[M+H]+	similar chromatogram in higher mz_5810	0.8	FALSE	null	null	null	null	null	null	999	FALSE	FALSE	FALSE		FALSE	FALSE	null	null	null	null	null	null	null	1655.56	MB-4	221.91109:898394 222.91444:0 223.9178:0		0	0	1536900	470396	1614191	1306416	1403618	666082	1499198	1649240	2345799	3468711	1900032	3148351	2095535	1647687	2119236	2847814
409	1.285	222.004	Unknown	[M+Na]+	adduct linked to 293_[M+H]+	0.24	FALSE	null	null	null	null	null	null	999	FALSE	FALSE	FALSE		FALSE	FALSE	null	null	null	null	null	null	null	2.91	QC_Pos_4	222.0043:1684027 223.00765:0 224.01101:0		393634	5197086	1675543	5831162	5585590	8977895	8429179	8765001	1791405	4928139	15305872	20260674	13247893	13296077	985176	3758351	7770968	9518536
410	1.136	222.004	Unknown	[M+H]+	ion correlated with 760; ion correlated with 412; ion correlated with 754	0.4	TRUE	null	null	null	null	null	null	999	FALSE	FALSE	FALSE		FALSE	FALSE	null	null	null	null	null	null	null	9.64	MB-2	222.00432:785582 223.00767:29685 224.01103:0	51.97253:1429 58.24352:1467 69.44924:4223 81.06997:2256 84.24292:1861 88.70508:1554 98.97607:17942 109.10126:1882 116.98617:14136 129.91876:1768 134.99641:8873 138.16071:1559 140.00291:3097 158.01198:6423 179.15398:1557 184.81944:1491 204.13968:2206 222.14684:2817 222.18452:5947 222.22137:32243	903346	5050682	4354912	5831161	8951306	11104786	13297230	15408829	2984762	8033740	15305873	20260674	13247893	6774136	1782953	3213769	6924464	17726166
411	0.845	222.004	Unknown	[M+CH3OH+H]+	adduct linked to 209_[M+H]+	0.84	FALSE	null	null	null	null	null	null	999	FALSE	FALSE	FALSE		FALSE	FALSE	null	null	null	null	null	null	null	18.3	MB-6	222.00435:2894684 223.0077:112584 224.01106:0		1054799	14563762	4354912	7960308	14458362	20679108	23014654	23581690	5627200	11431106	17293242	20948664	18183666	25427154	1312250	7352162	14220733	20765616
412	1.149	222.054	Unknown	[M+NH4]+	ion correlated with 410; ion correlated with 754; adduct linked to 191_[M+H-H2O]+	0.28	TRUE	null	null	null	null	null	null	999	FALSE	FALSE	FALSE		FALSE	FALSE	null	null	null	null	null	null	null	13.12	FAS-3	222.0544:1014286 223.05775:118709 224.06111:0	52.38227:1631 80.21745:1425 95.08562:1840 95.91783:1513 96.45565:1823 98.97605:20745 109.10129:2509 113.06086:1462 116.98598:18610 123.11672:1491 125.53625:1481 130.03687:1493 134.99594:15315 140.00137:5648 153.00534:1623 158.01201:11047 163.12209:2823 175.92497:1437 180.36115:1465 180.97853:1524 184.44347:1529 204.13696:2175 222.14688:3729 222.18771:3163 222.22177:40807	459874	5835778	1297087	9355621	12205944	8521994	10841394	19753198	3888345	4128683	10796823	7303901	14566405	13728918	2650136	2936516	3835198	12182016
413	11.807	222.415	Unknown	[M+H]+	similar chromatogram in higher mz_3249; similar chromatogram in higher mz_414	0.88	FALSE	null	null	null	null	null	null	999	FALSE	FALSE	FALSE		FALSE	FALSE	null	null	null	null	null	null	null	16020.8	MB-4	222.4153:1309182 223.41865:0 224.42201:0		0	0	1891869	2001770	2360133	1123184	1797460	1704010	2611462	2542539	3288708	4846116	3120230	4758185	2310447	3069916	2747972	2951105
414	11.806	222.539	Unknown	[M+H]+		0.44	FALSE	null	null	null	null	null	null	999	FALSE	FALSE	FALSE		FALSE	FALSE	null	null	null	null	null	null	null	10286.4	MB-6	222.53888:990838 223.54223:0 224.54559:0		0	0	1497962	1246538	476883	870930	726822	254992	1615469	1663650	1589897	2194162	1516739	2436162	1593098	1276785	311833	1752025
415	0.714	222.879	Unknown	[M+CH3OH+H]+	adduct linked to 216_[M+H]+	0.76	TRUE	null	null	null	null	null	null	999	FALSE	FALSE	FALSE		FALSE	FALSE	null	null	null	null	null	null	null	8.61	NC-2	222.8791:274761 223.88245:32205 224.88581:121026	69.67931:3404 73.02886:18013 89.05961:9483 103.03895:2192 103.18793:1665 137.09625:1667 141.92239:1539 149.02191:1730 163.11218:2265 164.91949:100740 223.09528:2002 223.16824:44775 223.22495:6289	1368300	1070894	265125	508033	781434	610076	1124621	494877	438529	406302	362750	175310	375671	340002	3042656	1143986	297997	107537
416	12.037	222.92	Unknown	[M+H]+		0.52	FALSE	null	null	null	null	null	null	999	FALSE	FALSE	FALSE		FALSE	FALSE	null	null	null	null	null	null	null	21	MB-4	222.9196:826937 223.92295:0 224.92631:0		0	0	1175839	554279	1357912	813226	986944	350306	1178939	1382360	2198710	3442390	2047162	2994178	1683827	1887985	1295176	1273566
417	12.032	223.043	Unknown	[M+H]+	similar chromatogram in higher mz_6651	0.2	FALSE	null	null	null	null	null	null	999	FALSE	FALSE	FALSE		FALSE	FALSE	null	null	null	null	null	null	null	21.66	MB-4	223.04276:629197 224.04611:0 225.04947:0		22444	23767	1650303	373498	195499	817619	449760	271016	1021738	709986	1316009	2594076	434840	1020731	807259	1290247	386786	1025633
418	1.518	223.063	w/o MS2:RIKEN P-VS1 ID-488 from Cell_C2C12_WT_N_4h50DHA	[M+H]+		0.4	FALSE	4.2	223.061		Unknown			530	TRUE	TRUE	FALSE		FALSE	FALSE	null	null	98.3	100	null	null	null	3.85	QC_Pos_4	223.06326:313915 224.06661:0 225.06997:80304		948539	477829	221064	1148433	968714	1848864	1472393	1286435	698069	601600	278062	898762	0	1877873	681828	807729	1062178	1589447
419	0.824	223.153	Unknown	[M+H]+		0.92	TRUE	null	null	null	null	null	null	999	FALSE	FALSE	FALSE		FALSE	FALSE	null	null	null	null	null	null	null	127.11	FAS-1	223.15344:9971477 224.15679:2055244 225.16015:176676	51.42178:2708 57.03439:15431 59.03495:12871 59.05001:952235 59.06336:8146 59.06594:3813 61.02943:2754 67.05499:2683 73.02885:18049 73.06541:24993 85.06537:20579 87.04465:31345 87.08086:3906 89.03252:4849 89.06041:720951 89.09072:3086 100.07625:10697 101.05967:21746 101.09637:11925 103.07572:266878 107.07065:32002 111.09235:2604 117.09091:22047 121.08561:4856 130.08632:26459 133.08565:9343 147.101…	173217	245126	59932948	45226808	58021852	117285128	60231096	50764380	67726648	63652104	63444440	55576188	53793860	56961872	24645674	50846488	59184756	56390300
420	1.191	223.169	Unknown	[M+H]+		0.84	FALSE	null	null	null	null	null	null	999	FALSE	FALSE	FALSE		FALSE	FALSE	null	null	null	null	null	null	null	3.85	QC_Pos	223.16933:470130 224.17268:0 225.17604:65009		3089340	933560	4518950	4106262	3517921	3420677	2731206	2618674	2527769	2840767	3422724	2690078	1419272	2780589	3649101	2669358	3468462	3144177
421	12.843	223.225	Unknown	[M+H]+		0.4	FALSE	null	null	null	null	null	null	999	FALSE	FALSE	FALSE		FALSE	FALSE	null	null	null	null	null	null	null	3.92	MB-6	223.22536:152475 224.22871:256547 225.23207:124968		458817	461911	876816	1032482	1572811	2067392	1267036	725440	1286920	1841263	1396878	830605	1036894	1446697	1235197	1513646	1002832	1528506
422	12.814	223.884	Unknown	[M+H]+		0.48	FALSE	null	null	null	null	null	null	999	FALSE	FALSE	FALSE		FALSE	FALSE	null	null	null	null	null	null	null	2.74	QC_Pos_1	223.88419:312778 224.88754:0 225.8909:180397		1216274	514051	2032535	2003003	2187459	3005887	1211082	3347888	3687984	880920	1285160	4966744	1680897	1918282	4006392	4248029	954653	1618612
423	12.709	223.945	Unknown	[M+H]+	ion correlated with 806	0.6	FALSE	null	null	null	null	null	null	999	FALSE	FALSE	FALSE		FALSE	FALSE	null	null	null	null	null	null	null	4.92	QC_Pos_3	223.94527:315131 224.94862:0 225.95198:0		24892	889360	461164	1258245	2806537	3792580	5636508	4677763	879120	1830293	2061864	2478989	2740834	5903038	324755	1571808	1088776	2976000
424	0.803	224.126	Unknown	[M+H]+		0.48	FALSE	null	null	null	null	null	null	999	FALSE	FALSE	FALSE		FALSE	FALSE	null	null	null	null	null	null	null	6.66	FAS-2	224.12552:475139 225.12887:264456 226.13223:206537		633841	372744	946521	3150893	1057645	1569283	587347	709039	586434	519575	1240195	213559	880526	357932	108190	467132	540724	469215
425	1.171	224.236	Unknown	[M+H]+		0.68	FALSE	null	null	null	null	null	null	999	FALSE	FALSE	FALSE		FALSE	FALSE	null	null	null	null	null	null	null	3.34	MB-4	224.23637:259657 225.23972:45245 226.24308:0		563647	1002071	1580353	933802	1532886	1335127	1350950	1453948	1445935	1191964	1145821	1694296	314292	1539843	982328	1183483	1322908	1518750
426	12.276	224.237	Unknown	[M+H]+		0.28	FALSE	null	null	null	null	null	null	999	FALSE	FALSE	FALSE		FALSE	FALSE	null	null	null	null	null	null	null	4.53	FAS-6	224.23654:302759 225.23989:0 226.24325:0		1045382	1526757	2077757	2104104	2422698	2377684	1867328	4447936	2090890	1710323	3148972	657526	1784142	1531129	1164967	1018100	1251988	3085820
427	12.494	224.237	Unknown	[M+H]+		0.32	FALSE	null	null	null	null	null	null	999	FALSE	FALSE	FALSE		FALSE	FALSE	null	null	null	null	null	null	null	3.01	QC_Pos_1	224.23727:375880 225.24062:0 226.24398:0		2845251	1404393	2348652	3447680	3487549	5585764	4536382	2333681	6082204	2587137	4041617	1726378	2790353	2599282	3544948	3328456	3205840	2193064
428	11.328	224.821	Unknown	[M+H]+	similar chromatogram in higher mz_6886	0.92	FALSE	null	null	null	null	null	null	999	FALSE	FALSE	FALSE		FALSE	FALSE	null	null	null	null	null	null	null	5217.46	MB-6	224.82053:486940 225.82388:0 226.82724:0		0	0	1369584	653302	1170346	870734	959537	1080557	1403602	592190	1536350	1519156	1200027	1981533	1262593	1420417	1063982	1750664
429	0.733	224.875	Unknown	[M+H]+	ion correlated with 905; ion correlated with 4516; similar chromatogram in higher mz_2225	0.32	FALSE	null	null	null	null	null	null	999	FALSE	FALSE	FALSE		FALSE	FALSE	null	null	null	null	null	null	null	8.81	NC-1	224.87541:199351 225.87876:0 226.88212:0		271688	64006	69780	5990	201863	144273	212012	95373	84662	74186	48803	33537	24656	41114	1053964	361054	31542	35509
430	0.66	225.029	Unknown	[M+H]+		0.52	FALSE	null	null	null	null	null	null	999	FALSE	FALSE	FALSE		FALSE	FALSE	null	null	null	null	null	null	null	3.97	FAS-2	225.02885:626917 226.0322:123024 227.03556:0		129960	1354539	593888	3387318	1196218	2969597	1499036	1873664	439010	2864222	2936336	4728788	4095058	4503076	362377	1243294	3337057	853276
431	1.258	225.029	Unknown	[M+H]+		0.68	FALSE	null	null	null	null	null	null	999	FALSE	FALSE	FALSE		FALSE	FALSE	null	null	null	null	null	null	null	4.19	MB-6	225.02925:617818 226.0326:0 227.03596:0		110967	1998792	254198	1129005	3284234	6681435	8006536	7612299	1867312	4143670	3642610	6640558	8586968	8944957	256493	2494648	4449164	6479032
432	4.883	225.029	Unknown	[M+Na]+	adduct linked to 321_[M+H]+	0.72	FALSE	null	null	null	null	null	null	999	FALSE	FALSE	FALSE		FALSE	FALSE	null	null	null	null	null	null	null	7.6	MB-6	225.02931:1715276 226.03266:142594 227.03602:0		347594	4132707	3977291	6558504	9113245	11419717	13275311	15470014	4344494	9933898	16827054	19300238	13940774	20212890	3437948	9771338	12326178	19045422
433	1.555	225.029	Unknown	[M+H]+		0.44	FALSE	null	null	null	null	null	null	999	FALSE	FALSE	FALSE		FALSE	FALSE	null	null	null	null	null	null	null	2.36	QC_Pos_4	225.02933:790101 226.03268:102415 227.03604:0		382794	4526229	1274119	2789504	5191738	9213154	15487042	9147589	2303540	4623844	5755157	4966830	8586968	6232712	1292242	2812978	6951956	6471222
434	12.277	225.029	Unknown	[M+H]+		0.36	FALSE	null	null	null	null	null	null	999	FALSE	FALSE	FALSE		FALSE	FALSE	null	null	null	null	null	null	null	2.93	MB-5	225.02936:542107 226.03271:0 227.03607:0		158769	1521098	830671	2767520	2574883	4050654	4093065	6555168	844840	3735228	1780829	1859485	5551309	8501435	82234	804252	1779734	2990890
435	11.741	225.207	Unknown	[M+H]+		0.92	TRUE	null	null	null	null	null	null	999	FALSE	FALSE	FALSE		FALSE	FALSE	null	null	null	null	null	null	null	18	FAS-1	225.20735:4518692 226.2107:324475 227.21406:0	58.06599:8441 70.066:59827 72.08135:4234 79.05457:2782 82.06567:15072 87.09227:16375 88.11288:2708 96.04985:2518 96.08099:317859 98.09653:6455 101.95029:6648 102.12809:34277 111.09236:7104 113.10742:43950 119.01933:6489 122.09676:7160 139.12218:62560 142.03474:11721 156.15007:4023 165.05022:2673 165.13846:16433 166.06464:1920 182.16695:7820 183.09174:2940 208.17963:170487 223.79236:1856 225.13861…	23774412	25788496	31008990	42077052	39547664	37807288	50414556	23178748	44449488	36430400	37594332	21542648	33707016	28216264	34832612	43976884	37918652	37735980
436	11.197	225.207	Unknown	[M+H]+		0.64	TRUE	null	null	null	null	null	null	999	FALSE	FALSE	FALSE		FALSE	FALSE	null	null	null	null	null	null	null	12.41	FAS-4	225.20702:4881180 226.21037:903947 227.21373:159466	58.06598:3250 60.08134:3226 68.64322:6491 68.647:5130 70.06544:54264 72.08134:3572 79.05456:2079 81.07066:2169 82.06565:12297 82.94516:2860 87.09232:14394 88.11287:10024 94.06567:3371 96.05161:2536 96.08098:319922 96.11326:1850 98.09743:6687 100.11233:2410 101.95026:16651 102.12814:45983 111.09234:10014 113.10751:49245 119.01917:12473 119.96098:6958 122.09673:3752 137.97142:3099 139.12216:56073 1…	18003608	22245192	34287644	33619780	46935828	88985704	43152892	57558364	50701232	58804184	41166384	63077612	51079312	45035820	44373924	56223276	96676120	42903764
437	1.163	225.207	Unknown	[M+H]+		0.2	TRUE	null	null	null	null	null	null	999	FALSE	FALSE	FALSE		FALSE	FALSE	null	null	null	null	null	null	null	5.25	MB-5	225.20699:2629978 226.21034:0 227.2137:0	53.28311:1511 55.21544:1500 58.06598:2291 62.98231:1526 66.70477:1505 70.06551:38731 81.07065:1746 82.06577:8976 87.09225:11822 94.06567:1823 96.08112:194728 98.0965:2392 100.11232:2817 101.95031:14823 111.09233:2501 113.10745:28521 119.0193:1977 119.96098:3526 122.09672:3187 137.97141:5778 139.12242:37066 142.03471:2354 156.14818:3637 160.98703:8881 164.92151:2008 165.13831:15584 166.06459:1784 …	17699554	10254642	36151124	34572300	24901314	31800796	16928814	17303400	14933506	15251792	18251182	24428578	20795026	40541080	44219932	33125190	22882898	26559268
438	11.403	225.207	Unknown	[M+H]+	found in higher mz's MsMs_3213	0.88	TRUE	null	null	null	null	null	null	999	FALSE	FALSE	FALSE		FALSE	FALSE	null	null	null	null	null	null	null	16.81	FAS-1	225.20709:4796734 226.21044:605023 227.2138:0	58.06599:2400 70.06548:60063 80.94894:2347 82.06579:11134 85.06528:2005 87.09233:14353 88.1121:2298 95.08562:2274 96.08102:325832 96.11239:3128 98.09653:8979 100.11235:3081 101.95029:3635 102.12817:31099 107.96755:2214 111.09125:6069 113.1075:47379 119.01933:3466 119.96101:2386 122.09676:6038 139.1221:65485 142.03474:11363 156.15007:3368 165.13821:23245 182.16461:9016 183.09174:3385 208.17964:172…	33580572	18211594	41707388	51577340	50614460	50841720	41805728	46116324	47202852	51640748	39136944	32707534	45443992	37322276	40850860	41101700	41610564	38916632
439	0.918	225.207	Unknown	[M+NH4]+	adduct linked to 557_[M+CH3OH+H]+	0.8	TRUE	null	null	null	null	null	null	999	FALSE	FALSE	FALSE		FALSE	FALSE	null	null	null	null	null	null	null	8.86	FAS-1	225.20731:2854135 226.21066:424188 227.21402:0	55.05507:2557 57.07077:3036 58.066:3065 62.98233:3204 64.37533:1639 67.055:1749 69.0453:1662 69.07034:2621 70.06596:45851 71.04993:1699 72.08136:1736 81.07068:7824 82.0658:9139 87.09243:10968 89.92374:1519 91.05465:1959 92.11638:1741 93.07061:3203 95.04957:1851 95.0865:2852 96.08099:235792 98.09654:3456 100.11235:1864 107.08543:2573 110.09611:2533 111.09237:2355 113.10756:33150 121.10079:1918 122…	21629148	23136418	39580620	18172142	40360152	32151814	25699148	39151820	25336954	36428200	21155528	26133298	25397844	37235868	15568038	20903698	19979790	29697194
440	1.107	225.207	Unknown	[M+H]+		0.48	TRUE	null	null	null	null	null	null	999	FALSE	FALSE	FALSE		FALSE	FALSE	null	null	null	null	null	null	null	8.44	MB-1	225.20717:3193215 226.21052:401393 227.21388:0	50.53718:1648 65.87994:1800 66.51706:1511 68.71612:7700 68.7199:2840 70.06604:35564 72.08135:1717 79.05524:1649 80.94894:1741 82.06579:10166 85.49559:1558 87.09243:7139 89.82755:1901 94.06569:1491 96.08104:242748 96.1106:1740 98.09653:6357 100.11234:1754 101.95029:6757 102.12825:3459 105.1188:1785 111.09236:3412 113.10761:37238 119.01933:2471 119.96101:3184 125.89728:1660 139.12225:47075 142.0347…	31640024	18738832	36136664	23169040	20137198	26686780	29255134	21030934	19432870	36065984	18236006	24428578	20775832	16403779	44214388	33125188	22885932	29899320
441	15.584	225.314	Unknown	[M+H]+		0.2	FALSE	null	null	null	null	null	null	999	FALSE	FALSE	FALSE		FALSE	FALSE	null	null	null	null	null	null	null	3.84	MB-6	225.31374:28287 226.31709:0 227.32045:0		51528	21294	99680	130599	42080	51798	22990	17783	54928	41581	101799	110428	17023	87502	94277	95062	33605	64214
442	11.583	225.324	Unknown	[M+H]+	similar chromatogram in higher mz_6905; similar chromatogram in higher mz_2650; similar chromatogram in higher mz_6906	0.88	FALSE	null	null	null	null	null	null	999	FALSE	FALSE	FALSE		FALSE	FALSE	null	null	null	null	null	null	null	102.69	MB-4	225.32423:899319 226.32758:0 227.33094:0		10744	17834	2129798	1584761	2081659	1523812	1512350	1652192	1449021	1777899	2510501	3591368	2479602	2839035	2448510	2344658	2007046	2323259
443	11.835	225.829	Unknown	[M+H]+	similar chromatogram in higher mz_7773; similar chromatogram in higher mz_7579	0.92	FALSE	null	null	null	null	null	null	999	FALSE	FALSE	FALSE		FALSE	FALSE	null	null	null	null	null	null	null	18033.9	MB-6	225.82881:1400485 226.83216:0 227.83552:0		0	0	3987414	3327618	4111574	3566809	3243748	3107263	3321173	3060516	4291258	5038656	3701062	5178194	3444103	5670555	3754762	5284264
444	0.712	225.881	Unknown	[M+H-H2O]+	adduct linked to 741_[M+NH4]+	0.84	FALSE	null	null	null	null	null	null	999	FALSE	FALSE	FALSE		FALSE	FALSE	null	null	null	null	null	null	null	5.17	MB-1	225.88095:141114 226.8843:0 227.88766:22730		320524	539038	340652	154463	422075	330738	359248	337980	539624	475059	456271	381432	200985	320745	113910	268451	353824	336331
445	0.737	225.994	Unknown	[M+CH3OH+H]+	adduct linked to 382_[M+Na]+	0.44	FALSE	null	null	null	null	null	null	999	FALSE	FALSE	FALSE		FALSE	FALSE	null	null	null	null	null	null	null	7.43	QC_Pos_3	225.99434:156489 226.99769:0 228.00105:0		0	4866	241371	427803	56573	414444	246350	655657	78003	107345	53976	299351	269453	48245	6358	253103	10000	62301
446	0.779	226.18	Unknown	[M+H]+	adduct linked to 640_[M+Na]+; found in higher mz's MsMs_607; found in higher mz's MsMs_605	1	TRUE	null	null	null	null	null	null	999	FALSE	FALSE	FALSE		FALSE	FALSE	null	null	null	null	null	null	null	36.75	BLANK_Pos_1	226.18007:1355825 227.18342:430801 228.18678:1302101	51.0139:1691 51.82428:1619 55.05505:7317 57.07075:3977 57.66346:1463 60.77737:1500 67.05498:3093 68.93112:3171 68.93438:3363 69.07086:6681 70.06603:2050 72.08192:2035 79.05521:3438 81.07047:13753 83.08577:16694 87.0924:2295 91.05462:1874 93.07057:2929 95.08575:13514 96.081:15775 97.06507:2504 97.08412:9785 97.10136:9177 100.07622:1930 107.0864:12328 111.08011:1883 113.1076:1834 121.10201:7689 124…	8703390	6926040	37870980	45063876	23989372	54542984	25311032	18957612	19831292	27144528	17419222	27261996	34635080	16203615	21314264	18648990	19810498	12806883
447	2.201	226.18	Unknown	[M+NH4]+	found in higher mz's MsMs_608; adduct linked to 349_[M+H]+	0.92	FALSE	null	null	null	null	null	null	999	FALSE	FALSE	FALSE		FALSE	FALSE	null	null	null	null	null	null	null	25.4	FAS-3	226.18011:5869299 227.18346:1072913 228.18682:51425548		3270618	2637828	14731599	20704088	34237512	14383572	28039460	17648056	15839140	13953048	10718320	17516230	11878325	11273132	35566344	13728114	15269955	13762843
448	2.063	226.18	Unknown	[M+NH4]+	adduct linked to 348_[M+H]+; found in higher mz's MsMs_951	1	FALSE	null	null	null	null	null	null	999	FALSE	FALSE	FALSE		FALSE	FALSE	null	null	null	null	null	null	null	20.06	FAS-3	226.18013:5650980 227.18348:1437556 228.18684:60942816		4145382	3104702	11749978	18370468	39260744	12676100	30001876	15111085	13712901	11712910	8772076	15553918	11783160	9244281	30642530	12384147	13002039	11146789
449	12.303	226.211	Unknown	[M+H]+		0.76	FALSE	null	null	null	null	null	null	999	FALSE	FALSE	FALSE		FALSE	FALSE	null	null	null	null	null	null	null	6.09	QC_Pos_4	226.21065:784547 227.214:0 228.21736:608340		4444692	3086001	5925590	5914771	10280157	5831856	6280484	6073528	5110231	5558134	5458048	3670579	6721847	4318468	6205092	4071878	10271086	4960413
450	1.259	226.216	Unknown	[M+H]+	adduct linked to 716_[M+CH3OH+H]+; found in higher mz's MsMs_611; found in higher mz's MsMs_609; found in higher mz's MsMs_1308	0.88	FALSE	null	null	null	null	null	null	999	FALSE	FALSE	FALSE		FALSE	FALSE	null	null	null	null	null	null	null	4.72	MB-1	226.21619:902199 227.21954:0 228.2229:347058		6315294	3981311	3445629	7996714	3588920	4797974	3798050	3251420	6152612	6671650	3950632	3955099	3688063	4944589	3356749	3524238	3928259	6071692
451	12.064	226.333	Unknown	[M+H]+	similar chromatogram in higher mz_7827; similar chromatogram in higher mz_6949; similar chromatogram in higher mz_7789; similar chromatogram in higher mz_7806; similar chromatogram in higher mz_7760	0.92	FALSE	null	null	null	null	null	null	999	FALSE	FALSE	FALSE		FALSE	FALSE	null	null	null	null	null	null	null	8540.75	MB-6	226.33267:1184907 227.33602:0 228.33938:0		0	0	4482404	2994925	3754285	2812981	2127012	2914044	3418910	2429504	4287640	4717804	3237835	4616096	3383513	4084590	2981752	3645872
452	12.276	226.837	Unknown	[M+H]+	similar chromatogram in higher mz_3272; similar chromatogram in higher mz_6339; similar chromatogram in higher mz_6972; similar chromatogram in higher mz_6986; similar chromatogram in higher mz_7804; similar chromatogram in higher mz_8310; similar chromatogram in higher mz_8808	0.24	FALSE	null	null	null	null	null	null	999	FALSE	FALSE	FALSE		FALSE	FALSE	null	null	null	null	null	null	null	2057.55	FAS-3	226.83661:133434 227.83996:0 228.84332:0		0	0	729644	192266	746133	540804	384199	517279	246812	257787	513590	581444	584598	520125	256742	384321	184387	196094
453	11.075	226.987	Unknown	[M+H]+		0.2	FALSE	null	null	null	null	null	null	999	FALSE	FALSE	FALSE		FALSE	FALSE	null	null	null	null	null	null	null	12.52	NC-1	226.98744:461813 227.99079:0 228.99415:0		1763740	2157096	5011572	7231412	2579122	6796456	4228382	4136718	2977461	5832588	4119070	3874624	3845064	7316779	4993498	4673322	3472254	4016632
454	0.847	226.988	Unknown	[M+H]+	similar chromatogram in higher mz_2503; similar chromatogram in higher mz_540; similar chromatogram in higher mz_827; similar chromatogram in higher mz_854; similar chromatogram in higher mz_994; similar chromatogram in higher mz_1166; similar chromatogram in higher mz_1372; similar chromatogram in higher mz_1660	1	TRUE	null	null	null	null	null	null	999	FALSE	FALSE	FALSE		FALSE	FALSE	null	null	null	null	null	null	null	87.47	MB-1	226.98749:1423383 227.99084:69688 228.9942:162346	62.98237:210716 62.99987:2057 67.055:2509 69.07034:2293 69.68705:1901 71.04935:2578 75.3265:1694 81.07067:2877 87.19507:1584 93.06976:1849 96.08111:6030 97.0651:1951 105.06974:1691 107.08543:1935 109.10129:8504 121.10079:1751 123.08044:2066 125.09507:10915 128.95351:6496 135.11705:1842 144.98517:14369 151.11104:3526 168.13828:7671 173.132:2111 193.04268:1724 209.16675:2620 210.18631:2280 227.1257…	3152579	2697280	12938838	8593592	16038850	16363981	15320974	13800245	8914146	9681416	14878229	18334850	12582690	20372016	44430264	17788370	18659178	20785786
455	12.351	226.988	Unknown	[M+H]+		0.6	FALSE	null	null	null	null	null	null	999	FALSE	FALSE	FALSE		FALSE	FALSE	null	null	null	null	null	null	null	13.45	QC_Pos	226.98808:733487 227.99143:0 228.99479:0		2891182	3868498	5751998	6082020	8218642	3953941	6420504	7106364	4986150	9536926	5850823	5113439	4700203	3551914	9011833	3777566	1915531	3222228
456	0.78	227.086	Unknown	[M+H-H2O]+	adduct linked to 618_[M+H]+	0.52	FALSE	null	null	null	null	null	null	999	FALSE	FALSE	FALSE		FALSE	FALSE	null	null	null	null	null	null	null	8.64	MB-3	227.08638:802162 228.08973:158774 229.09309:54311		53687	25056	1004167	2188899	742952	577948	622978	774966	154276	979750	4374450	1573338	1712565	391161	383514	135825	108206	117908
457	1.505	227.128	Unknown	[M+H]+	similar chromatogram in higher mz_3871; found in higher mz's MsMs_2731; similar chromatogram in higher mz_1928; similar chromatogram in higher mz_3130	0.32	FALSE	null	null	null	null	null	null	999	FALSE	FALSE	FALSE		FALSE	FALSE	null	null	null	null	null	null	null	4.98	MB-5	227.12756:400790 228.13091:76253 229.13427:54178		325304	322460	762114	794674	687783	1337952	1080402	1734235	1308017	1069782	1103337	1071301	3937894	1480690	992821	1139624	1016771	1185526
458	12.419	227.175	Unknown	[M+H]+		0.2	FALSE	null	null	null	null	null	null	999	FALSE	FALSE	FALSE		FALSE	FALSE	null	null	null	null	null	null	null	3.03	MB-6	227.17485:500952 228.1782:0 229.18156:0		1272265	2016366	6220271	4526706	4042178	5529460	4007792	3058744	1750403	4640540	3805546	8579376	3690406	16436208	2772698	3569966	7693780	3195783
459	0.719	227.206	Unknown	[M+H]+		0.72	FALSE	null	null	null	null	null	null	999	FALSE	FALSE	FALSE		FALSE	FALSE	null	null	null	null	null	null	null	7.66	NC-2	227.2063:209203 228.20965:758555 229.21301:121605		712155	534632	899412	560303	874051	1227029	882421	720128	589689	665645	694669	691578	642224	507640	979665	980132	542437	371965
460	12.66	227.206	Unknown	[M+H]+		0.36	FALSE	null	null	null	null	null	null	999	FALSE	FALSE	FALSE		FALSE	FALSE	null	null	null	null	null	null	null	8.68	QC_Pos_1	227.20645:294738 228.2098:610199 229.21316:85107		1136227	926213	2688773	3146554	4268850	1866119	985365	3463128	2668993	2274470	2148556	2838970	1708415	1190248	2505923	2213794	3720076	2651409
461	2.064	227.211	Unknown	[M+H]+	ion correlated with 829; ion correlated with 2025	1	FALSE	null	null	null	null	null	null	999	FALSE	FALSE	FALSE		FALSE	FALSE	null	null	null	null	null	null	null	16.43	FAS-3	227.21141:3531838 228.21476:1942770 229.21812:10136884		1333337	1001842	5758230	9559765	23510246	7093662	17954246	9612107	7083278	6892092	4393944	7946679	6188826	5051517	19423130	6511440	7269210	5548452
462	2.199	227.211	Unknown	[M+H]+	ion correlated with 360; ion correlated with 112; ion correlated with 244; ion correlated with 816	0.88	FALSE	null	null	null	null	null	null	999	FALSE	FALSE	FALSE		FALSE	FALSE	null	null	null	null	null	null	null	10.87	NC-1	227.21141:2153714 228.21476:922177 229.21812:6971352		919498	186181	4728340	5781995	10239902	4094153	9095542	5171175	4564592	3761232	2779540	4353977	3208975	3019006	12545144	3936694	4419700	4412909
463	12.495	228.019	Unknown	[M+H]+		0.36	FALSE	null	null	null	null	null	null	999	FALSE	FALSE	FALSE		FALSE	FALSE	null	null	null	null	null	null	null	3.01	QC_Pos	228.01927:393007 229.02262:0 230.02598:0		1750431	974031	4718441	2892692	2583293	1584476	943057	1327508	2051193	2993726	1818002	1824123	3396293	1872221	3254327	4177505	4276795	1952848
464	0.817	228.021	Unknown	[M+Na]+	ion correlated with 714; ion correlated with 928; ion correlated with 605; ion correlated with 330; ion correlated with 337; ion correlated with 1686; ion correlated with 3642; ion correlated with 3201; ion correlated with 1235; ion correlated with 2480; ion correlated with 4036; ion correlated with 3659; ion correlated with 805; ion correlated with 1879; ion correlated with 3444; ion correlated …	0.56	FALSE	null	null	null	null	null	null	999	FALSE	FALSE	FALSE		FALSE	FALSE	null	null	null	null	null	null	null	6.82	NC-1	228.02103:2278899 229.02438:0 230.02774:0		1269335	321312	1853542	1040527	961658	755353	1020993	699308	333830	960727	1302196	1635450	227162	1265522	12888694	1730407	1089502	1876926
465	2.089	228.085	Unknown	[M+H]+		0.2	FALSE	null	null	null	null	null	null	999	FALSE	FALSE	FALSE		FALSE	FALSE	null	null	null	null	null	null	null	4.92	FAS-3	228.08521:284751 229.08856:0 230.09192:0		47009	126580	520115	932892	1980044	572472	1564292	753784	603655	483191	360443	665104	295541	378513	1250959	658302	622214	684930
466	1.158	228.195	Unknown	[M+Na]+	adduct linked to 198_[M+H-H2O]+	0.68	TRUE	null	null	null	null	null	null	999	FALSE	FALSE	FALSE		FALSE	FALSE	null	null	null	null	null	null	null	5.43	BLANK_Pos_2	228.19583:646371 229.19918:86712 230.20254:0	53.44139:1485 55.05507:7057 57.07037:2056 62.98233:1579 67.05501:8464 69.07035:2902 73.77443:1336 78.16861:1474 81.06999:10696 83.08582:8994 88.07603:1749 95.0858:18634 97.10141:3603 107.08649:1884 109.10149:11808 114.3792:1603 119.08589:2461 120.82064:1685 123.11674:2307 133.1017:2288 135.55167:1758 147.11786:1736 147.34834:1573 157.40144:1544 164.91949:15242 175.14841:6948 205.98941:3028 228.17…	5705381	5366000	7731271	14180967	5924488	7590058	9329068	7720652	8062798	11354696	5604800	12594007	13440782	5730580	8231670	6879440	7023256	7039786
467	11.647	228.195	Unknown	[M+H]+		0.36	FALSE	null	null	null	null	null	null	999	FALSE	FALSE	FALSE		FALSE	FALSE	null	null	null	null	null	null	null	4.51	NC-1	228.19507:733294 229.19842:0 230.20178:0		2213578	3239342	5636080	8767832	5331010	6466506	6057650	5072376	3407976	6488750	2902783	247774	2361964	2974195	4365579	4862412	4028312	3844216
468	6.411	228.195	Unknown	[M+H]+		0.2	TRUE	null	null	null	null	null	null	999	FALSE	FALSE	FALSE		FALSE	FALSE	null	null	null	null	null	null	null	5.18	MB-2	228.1958:1083957 229.19915:0 230.20251:0	55.02716:1565 55.05506:3887 64.63924:1618 67.05499:8442 69.07033:7430 75.40594:1442 81.07057:12842 83.08575:11935 86.83546:1646 93.06973:2921 95.08549:29901 96.21166:1599 97.10138:8318 104.70898:1490 105.07074:2038 109.1013:14771 111.08124:3395 116.10663:1669 116.98147:1734 133.10165:3989 163.9772:2761 164.91951:1645 172.11852:1634 172.90314:1516 175.14857:17156 177.52284:1590 205.0029:3339 205.9…	2535193	1653949	9036081	9211162	12244600	8254072	6584627	16220518	5109068	12864864	14529281	11146075	5146028	9097735	12972472	9939973	11579497	9315036
469	0.918	228.196	Unknown	[M+NH4]+	adduct linked to 359_[M+H]+	1	TRUE	null	null	null	null	null	null	999	FALSE	FALSE	FALSE		FALSE	FALSE	null	null	null	null	null	null	null	33.19	BLANK_Pos_2	228.19566:1130148 229.19901:195229 230.20237:18594	55.05507:1732 62.98233:2292 63.86393:1588 67.05501:3298 68.18642:1464 70.19253:2067 75.35505:1497 81.07069:7616 83.08582:3923 95.08538:13179 109.1013:9164 119.08589:2411 147.11617:2173 152.19528:1701 164.91965:12120 175.14841:7661 186.04834:1706 196.39854:1654 205.9866:2392 228.12265:2442 228.23335:58705 228.26654:2842	7339115	7115546	39059540	26328036	39139548	42014772	42644592	38268948	32598778	32085664	28352746	34710620	50722168	22329378	20082526	22061652	27334396	21934252
470	12.117	228.196	Unknown	[M+H]+		0.36	TRUE	null	null	null	null	null	null	999	FALSE	FALSE	FALSE		FALSE	FALSE	null	null	null	null	null	null	null	3.98	FAS-4	228.19577:694942 229.19912:0 230.20248:138024	55.05506:1996 56.57827:1516 62.98232:3391 67.05499:8968 69.07033:3613 71.08628:1611 81.07066:9145 83.0858:4089 95.08553:16479 97.10139:3195 109.10127:11116 119.08586:1780 126.70245:1553 133.10167:2075 139.93066:1953 145.96678:1543 147.11613:1895 163.9772:2400 175.14836:6242 205.00291:3105 205.98648:24243 223.85904:2277 228.13893:2343 228.1749:9581 228.2305:67445 228.26974:9335	5628895	2107983	4539050	5950316	3313059	5225238	3348738	4223221	4688929	5160202	2970709	2614342	3708251	1733880	3210697	2095452	1750860	0
471	1.6	228.196	Unknown	[M+H]+	ion correlated with 1784	0.68	TRUE	null	null	null	null	null	null	999	FALSE	FALSE	FALSE		FALSE	FALSE	null	null	null	null	null	null	null	7.85	BLANK_Pos_1	228.19563:1536474 229.19898:256448 230.20234:0	55.05507:11894 57.07075:2350 65.18545:1462 67.05493:20837 69.07027:11901 69.16135:4062 71.0499:2088 75.34447:1948 79.05455:2554 81.07058:22865 83.08578:18769 87.01612:1484 91.05462:1424 93.07057:4075 95.08551:47604 97.06507:3710 97.1012:11489 103.95885:1556 105.07072:1851 107.08645:1696 109.10109:26251 111.08122:2183 119.08584:6863 123.11668:2808 126.14148:1654 133.10164:6436 151.14799:1846 164.9…	17375032	13752262	24573336	25949370	30402592	47086572	24658002	29825294	23610142	20323644	20428680	32519486	29196308	22965616	24015122	30999820	25688108	20383660
472	4.9	228.196	Unknown	[M+H]+		0.28	TRUE	null	null	null	null	null	null	999	FALSE	FALSE	FALSE		FALSE	FALSE	null	null	null	null	null	null	null	3.62	FAS-2	228.19579:1277632 229.19914:134194 230.2025:0	55.05505:9492 57.07076:2431 67.05495:15470 69.07087:8123 69.08285:6819 71.08571:1844 79.05456:1760 81.07062:18519 83.08569:16060 84.5533:1351 93.06973:2996 95.08557:39629 97.10126:10998 105.06972:2056 107.0854:1874 109.10125:20972 111.08123:1676 119.08585:2427 123.11669:1733 130.73027:1770 133.10165:3686 145.00958:2253 147.11781:3477 149.6069:1611 151.14803:1605 163.9772:1738 164.91951:6560 175.1…	4631365	4114048	11681206	18510588	15148058	15607415	18916770	15057758	17497082	15778403	16689253	16533281	17182094	9626591	11157424	24499790	17094266	15531771
473	12.505	228.196	Unknown	[M+H]+		0.48	TRUE	null	null	null	null	null	null	999	FALSE	FALSE	FALSE		FALSE	FALSE	null	null	null	null	null	null	null	2.74	FAS-4	228.19569:625306 229.19904:0 230.2024:87721	55.05506:3488 57.07076:3027 60.54254:1553 62.98232:6882 67.05499:3148 68.87309:7926 69.07033:1783 81.06997:9501 82.94588:1813 83.0858:3664 95.08561:15559 97.10139:5887 109.10127:10568 123.08042:1898 129.91174:1713 133.1002:2586 133.84036:1522 147.11613:1771 149.13242:1642 152.10445:1552 163.9772:1737 175.14836:3098 187.97696:2425 205.0029:2840 205.98618:25777 228.1749:10295 228.23041:63385 228.26…	1169098	2069697	5291132	9112723	6493014	12180715	6536752	15494704	4033919	6141606	4070314	5080186	5849240	4155996	11316025	7843078	5361300	9461367
474	2.203	228.196	Unknown	[M+NH4]+	adduct linked to 360_[M+H]+	0.96	TRUE	null	null	null	null	null	null	999	FALSE	FALSE	FALSE		FALSE	FALSE	null	null	null	null	null	null	null	127.08	FAS-1	228.19577:18550646 229.19912:2853736 230.20248:193529	55.05516:38543 57.07077:9951 67.05507:74065 68.84708:10510 69.0704:54029 71.04992:10682 71.08629:4010 79.05457:11353 81.07068:100387 83.08584:92337 85.06548:15952 91.05464:10951 93.07066:26229 95.08562:239744 97.06498:14048 97.10137:55288 99.08084:6736 105.06974:10584 107.08523:18072 109.10125:133279 111.08009:15751 111.1168:9929 115.07511:3830 119.08596:32102 121.10078:10090 123.08044:11012 123.…	22960404	16633558	115895536	153263360	264227456	110548680	226890448	127871328	108004808	99407200	76799240	125808368	87931472	83245552	282892992	96282048	114076104	103715632
475	2.066	228.196	Unknown	[M+NH4]+	adduct linked to 358_[M+H]+; found in higher mz's MsMs_1976	1	TRUE	null	null	null	null	null	null	999	FALSE	FALSE	FALSE		FALSE	FALSE	null	null	null	null	null	null	null	117.24	BLANK_Pos_1	228.19577:3779480 229.19912:459234 230.20248:0	55.05505:16498 57.07075:2749 58.74001:1355 59.97192:1492 67.05495:24146 69.07044:17027 69.44704:3140 71.0499:3167 79.05521:1870 81.07064:29073 83.08575:27588 85.06525:6852 85.08609:1675 91.05462:1859 93.07057:8001 95.08557:72861 97.06507:2140 97.10131:16792 105.0697:2052 107.0854:2040 109.1012:39745 111.08011:3923 111.11677:2073 119.08616:11458 123.11668:8067 133.10158:14598 137.09621:2791 147.11…	22981084	18386872	87039320	139618432	334097952	109281480	243912592	141844832	111706744	102433832	64405844	119125984	92682560	73315848	276589280	96307312	103148560	87861608
476	1.177	228.268	Unknown	[M+H]+	similar chromatogram in higher mz_2343	0.92	TRUE	null	null	null	null	null	null	999	FALSE	FALSE	FALSE		FALSE	FALSE	null	null	null	null	null	null	null	71.71	FAS-1	228.26857:2798140 229.27192:928377 230.27528:32325	55.05507:2773 58.06558:2561 60.0815:54422 67.055:9226 69.07034:3928 69.37081:3086 69.3741:2349 71.0863:7390 72.01754:1685 81.07009:16394 83.08601:12017 85.10176:2000 95.08577:24877 97.1014:3470 99.08085:1737 102.09106:3102 109.10129:11628 119.08588:3309 133.10023:3006 151.14806:1951 164.91943:13456 175.14815:12344 193.15977:1763 205.98647:13966 228.23347:75501 228.26979:602004	286873	240907	16397498	152979808	15901120	1529604	33127352	1264194	23715186	5058922	29779122	33321896	23273926	8720925	10759883	17640628	8314056	15606165
477	1.513	228.269	Unknown	[M+H]+	ion correlated with 3871; similar chromatogram in higher mz_1959; similar chromatogram in higher mz_3083; similar chromatogram in higher mz_1960; similar chromatogram in higher mz_1278; similar chromatogram in higher mz_3088; similar chromatogram in higher mz_2306; similar chromatogram in higher mz_8182; similar chromatogram in higher mz_8215	1	TRUE	null	null	null	null	null	null	999	FALSE	FALSE	FALSE		FALSE	FALSE	null	null	null	null	null	null	null	35.6	FAS-1	228.26849:1623192 229.27184:347647 230.2752:0	51.38228:1759 54.51157:1651 55.05507:6285 57.07046:36273 60.91201:1587 67.055:9703 68.61627:10984 69.07034:10197 71.08634:20633 81.07016:12375 83.08601:14066 85.10176:10574 93.07061:1838 95.08569:31922 97.06511:1675 97.1014:8296 107.08543:2275 109.10126:18561 111.11681:1635 112.99133:1585 114.0908:1586 116.07105:2927 119.08588:2171 121.10206:1795 123.11672:2175 133.10168:6874 147.11447:2484 149.1…	830783	664400	13835085	12109130	5675037	6891418	4743876	3388035	11197775	14661272	14219995	16014607	11420976	15877295	18439596	13041293	13343624	10927871
478	2.202	228.306	Unknown	[M+H]+		0.92	FALSE	null	null	null	null	null	null	999	FALSE	FALSE	FALSE		FALSE	FALSE	null	null	null	null	null	null	null	1270.8	NC-1	228.30621:289759 229.30956:28206 230.31292:0		6219	0	527801	678788	1265146	406863	1044924	545775	484615	441060	275283	473229	218552	273288	1462189	369250	537769	364537
479	2.063	228.307	Unknown	[M+H]+		0.84	FALSE	null	null	null	null	null	null	999	FALSE	FALSE	FALSE		FALSE	FALSE	null	null	null	null	null	null	null	1569.67	NC-1	228.30663:237673 229.30998:0 230.31334:0		8788	0	371220	584786	1590219	334604	1244186	613055	434591	342832	163737	382605	85158	219949	1562945	329057	402576	324179
480	11.603	228.416	Unknown	[M+H]+	similar chromatogram in higher mz_8195; similar chromatogram in higher mz_2650	0.6	FALSE	null	null	null	null	null	null	999	FALSE	FALSE	FALSE		FALSE	FALSE	null	null	null	null	null	null	null	7314.04	MB-4	228.41586:604192 229.41921:0 230.42257:0		7311	0	1989908	420888	995330	1365091	905192	1081609	927870	391686	1398310	2128499	837426	1822537	1514282	1056952	1528338	1994773
481	11.86	228.92	Unknown	[M+H]+		0.32	FALSE	null	null	null	null	null	null	999	FALSE	FALSE	FALSE		FALSE	FALSE	null	null	null	null	null	null	null	6284.71	NC-4	228.92029:429597 229.92364:0 230.927:0		14388	0	1195755	665838	1174518	1104857	737400	834629	309276	225487	254590	923392	489688	327538	1497466	908080	368537	1480219
482	0.841	228.983	Unknown	[M+H-H2O]+	ion correlated with 1235; adduct linked to 811_[M+Na]+	0.32	FALSE	null	null	null	null	null	null	999	FALSE	FALSE	FALSE		FALSE	FALSE	null	null	null	null	null	null	null	26.81	NC-1	228.98279:1069967 229.98614:0 230.9895:0		107329	12026	941097	401070	1045368	320911	745230	877613	447421	374463	631142	1248034	433881	726958	6461034	1746120	1065655	1097685
483	0.831	229.104	Unknown	[M+H]+	adduct linked to 742_[M+CH3OH+H]+	0.88	FALSE	null	null	null	null	null	null	999	FALSE	FALSE	FALSE		FALSE	FALSE	null	null	null	null	null	null	null	21.92	FAS-4	229.10432:869317 230.10767:0 231.11103:123710224		59975	29643	3135888	1596367	3478138	5233816	3045407	3640377	2423963	2420270	4286342	3405760	3840624	3398078	3885174	2906936	3472876	3264044
484	12.083	229.425	Unknown	[M+H]+	similar chromatogram in higher mz_7969	0.92	FALSE	null	null	null	null	null	null	999	FALSE	FALSE	FALSE		FALSE	FALSE	null	null	null	null	null	null	null	10611	MB-6	229.42458:847127 230.42793:0 231.43129:0		0	0	2393787	1778279	1857819	1796711	1272397	1352339	1706543	1711560	3008557	3019306	2382745	3237554	2450328	1823866	2993345	2771173
485	12.086	229.548	Unknown	[M+H]+		0.32	FALSE	null	null	null	null	null	null	999	FALSE	FALSE	FALSE		FALSE	FALSE	null	null	null	null	null	null	null	6007.93	QC_Pos	229.5475:407656 230.55085:0 231.55421:0		0	0	271651	969021	594565	237692	751594	451917	398070	129511	1048340	902050	645684	780908	1098814	317760	614147	645036
486	12.29	229.929	Unknown	[M+H]+		0.36	FALSE	null	null	null	null	null	null	999	FALSE	FALSE	FALSE		FALSE	FALSE	null	null	null	null	null	null	null	1240.61	QC_Pos_2	229.92889:147818 230.93224:0 231.9356:0		0	0	532134	123539	659406	154052	615434	685908	756205	347285	323004	842833	632312	663368	427773	576245	571195	629636
487	12.502	229.962	Unknown	[M+Na]+	adduct linked to 206_[M+H-H2O]+	0.92	FALSE	null	null	null	null	null	null	999	FALSE	FALSE	FALSE		FALSE	FALSE	null	null	null	null	null	null	null	11.95	QC_Pos_1	229.96187:547477 230.96522:0 231.96858:0		3537950	2664242	7209255	6154297	7995770	4138049	4057246	3917624	4245168	10931238	6838527	3395516	5337958	4577010	8031822	7481238	5911906	3727384
488	12.836	229.962	Unknown	[M+H]+		0.56	FALSE	null	null	null	null	null	null	999	FALSE	FALSE	FALSE		FALSE	FALSE	null	null	null	null	null	null	null	11.57	FAS-1	229.96198:593227 230.96533:0 231.96869:0		1237792	2413429	6062580	4205892	4761423	5238604	6158964	6523803	10340030	9000130	10212869	8532050	3399975	8935956	7114464	8519468	2547902	6670728
489	11.15	229.962	Unknown	[M+H]+		0.44	FALSE	null	null	null	null	null	null	999	FALSE	FALSE	FALSE		FALSE	FALSE	null	null	null	null	null	null	null	9.14	QC_Pos_1	229.96204:518382 230.96539:0 231.96875:0		1654090	3635772	3759266	3336800	4285234	3794730	5140539	2510654	2844198	4812458	2743997	3736856	3066322	1734105	1397456	3560703	2751797	1229279
490	0.91	229.962	Unknown	[M+H]+	adduct linked to 630_[M+NH4]+	0.96	FALSE	null	null	null	null	null	null	999	FALSE	FALSE	FALSE		FALSE	FALSE	null	null	null	null	null	null	null	8.37	NC-4	229.96214:389139 230.96549:0 231.96885:0		2650048	2643470	2139218	739560	740857	1929741	2522026	1368204	2603633	2241199	2614074	1854615	838726	2471451	1466386	1968957	1264802	2725666
491	0.774	230.099	Unknown	[M+CH3OH+H]+	adduct linked to 280_[M+H]+	0.44	FALSE	null	null	null	null	null	null	999	FALSE	FALSE	FALSE		FALSE	FALSE	null	null	null	null	null	null	null	10.25	NC-1	230.09929:392242 231.10264:221699 232.106:66129		295538	115334	1103057	1021694	1052277	742256	645279	557546	1139852	1512300	1165059	1052208	850796	2069438	2181465	1191393	1677599	847055
492	0.847	230.115	Unknown	[M+H]+	ion correlated with 304	0.28	FALSE	null	null	null	null	null	null	999	FALSE	FALSE	FALSE		FALSE	FALSE	null	null	null	null	null	null	null	24.03	FAS-3	230.11508:1613211 231.11843:17697710 232.12179:1736683		16145	13407	30144	24477	8844534	3126619	1622112	555030	12972	183743	144458	37560	24476	64575	63135	177701	169976	212488
493	1.22	230.137	Unknown	[M+H]+	similar chromatogram in higher mz_497; similar chromatogram in higher mz_2228; similar chromatogram in higher mz_2810; similar chromatogram in higher mz_3255; similar chromatogram in higher mz_3652	1	FALSE	null	null	null	null	null	null	999	FALSE	FALSE	FALSE		FALSE	FALSE	null	null	null	null	null	null	null	14.09	NC-3	230.13741:906283 231.14076:124734 232.14412:0		1726244	1654019	2901909	3055942	4177751	3497361	3136014	2903662	2880953	2970315	3487481	2916861	2300442	3790866	3932960	2951332	5600462	2906279
494	0.764	230.175	Unknown	[M+H]+	ion correlated with 196; ion correlated with 352; adduct linked to 745_[M+CH3OH+H]+; similar chromatogram in higher mz_3529; similar chromatogram in higher mz_3336; similar chromatogram in higher mz_3909; similar chromatogram in higher mz_3725; similar chromatogram in higher mz_2941; similar chromatogram in higher mz_4313; similar chromatogram in higher mz_4539	0.88	TRUE	null	null	null	null	null	null	999	FALSE	FALSE	FALSE		FALSE	FALSE	null	null	null	null	null	null	null	15.78	FAS-1	230.1745:944598 231.17785:253498 232.18121:49879	55.00124:1662 55.05507:3046 55.24856:1404 57.07077:2055 67.05501:6204 68.72855:7755 69.07034:10662 69.2504:1459 73.67774:1525 74.39323:1678 79.05458:2428 81.07068:2930 83.08562:11943 86.06006:1864 93.07061:7926 97.1014:10175 107.08611:15001 109.10238:2137 111.08015:2422 121.1008:2364 124.11279:7233 125.09561:14844 135.07982:9571 135.6925:1643 138.9933:1608 140.60518:1780 142.12312:10095 145.38139…	1955644	1162111	6936246	32299878	3910182	6468959	3009051	2049702	3008114	4064563	3845356	3621245	3667324	2492332	3566563	3226150	1610838	1606414
495	1.219	230.248	Unknown	[M+H]+	adduct linked to 366_[M+H-H2O]+; found in higher mz's MsMs_3852	1	TRUE	null	null	null	null	null	null	999	FALSE	FALSE	FALSE		FALSE	FALSE	null	null	null	null	null	null	null	1897.32	BLANK_Pos_1	230.2475:56529444 231.25085:10668019 232.25421:649478	57.07047:73470 58.06575:18951 62.06095:78235 62.98252:16211 69.24271:3020 69.24599:2982 71.0864:35257 85.10189:18115 212.23615:52025 230.24866:750613	250565616	236947824	561971072	646909184	631511360	548913216	513846304	530742976	514775904	473411936	615135680	512411552	423591424	644617536	652430720	509428768	888143360	489903328
496	12.57	230.248	Unknown	[M+H]+		0.6	FALSE	null	null	null	null	null	null	999	FALSE	FALSE	FALSE		FALSE	FALSE	null	null	null	null	null	null	null	3.91	NC-3	230.24754:281225 231.25089:0 232.25425:0		1327558	1157237	3196768	1712199	2244185	1993919	2727974	4203196	2430114	3168000	3309225	1069525	1750819	1861524	2336892	2917517	4414234	2814773
497	1.219	230.361	Unknown	[M+H]+	similar chromatogram in higher mz_4310	1	FALSE	null	null	null	null	null	null	999	FALSE	FALSE	FALSE		FALSE	FALSE	null	null	null	null	null	null	null	10954.4	NC-3	230.36111:939224 231.36446:125504 232.36782:0		1385816	1346973	3536090	3930263	3824640	3128545	2862174	3161624	2995365	2669797	3607706	2803908	2075456	3478481	3588021	3017635	5584872	2704034
498	0.845	231.021	Unknown	[M+H]+		0.36	FALSE	null	null	null	null	null	null	999	FALSE	FALSE	FALSE		FALSE	FALSE	null	null	null	null	null	null	null	12.68	NC-4	231.02097:291374 232.02432:0 233.02768:0		57848	84510	928463	415221	692597	673809	869362	988510	241229	397572	732394	1006615	323560	1446435	1298436	888895	693949	1711142
499	0.723	231.084	Unknown	[M+H]+		0.4	TRUE	null	null	null	null	null	null	999	FALSE	FALSE	FALSE		FALSE	FALSE	null	null	null	null	null	null	null	17.21	MB-1	231.08401:181944 232.08736:15022 233.09072:24781	58.63128:1436 106.72578:1460 121.89097:1416 169.74008:1489 185.50786:1528 231.08183:25006	285234	331985	837929	468498	693156	1738897	849744	871721	729908	737921	1354230	1010541	2999332	704021	609556	960664	804503	469173
500	0.82	231.12	Unknown	[M+H]+	ion correlated with 619; similar chromatogram in higher mz_2430	0.92	TRUE	null	null	null	null	null	null	999	FALSE	FALSE	FALSE		FALSE	FALSE	null	null	null	null	null	null	null	1523.88	FAS-1	231.12007:24927830 232.12342:4216540 233.12678:490571	58.42145:1796 69.38999:3017 72.45257:1803 87.1009:2007 88.4102:2236 96.41251:1933 118.08746:2274 129.71951:1878 171.06306:3734 195.10983:2024 213.16608:3097 231.00653:23117 231.11955:3371603	65131	68653	145822416	137680096	152744496	292819040	143593456	119264640	135631680	127301264	166354576	146932288	130267456	162286960	204109984	146546576	156681632	156315072
501	0.717	231.874	Unknown	[M+NH4]+	ion correlated with 986; ion correlated with 511; ion correlated with 388; ion correlated with 376; adduct linked to 271_[M+H-H2O]+	0.8	FALSE	null	null	null	null	null	null	999	FALSE	FALSE	FALSE		FALSE	FALSE	null	null	null	null	null	null	null	1191.11	FAS-5	231.87419:302161 232.87754:0 233.8809:373585		0	210019	41959	13907	889513	979628	1211933	847113	182273	335770	472031	599500	394698	571829	65842	604112	260144	210977
502	0.715	231.972	Unknown	[M+H]+	ion correlated with 113; ion correlated with 724	0.4	FALSE	null	null	null	null	null	null	999	FALSE	FALSE	FALSE		FALSE	FALSE	null	null	null	null	null	null	null	310.75	QC_Pos_1	231.97217:115067 232.97552:20854 233.97888:41181		0	0	59645	0	22885	13606	18540	97832	17776	43721	30328	53387	203755	51924	0	15267	27066	4974
503	0.734	232.062	Unknown	[M+Na]+	adduct linked to 351_[M+H]+	0.36	FALSE	null	null	null	null	null	null	999	FALSE	FALSE	FALSE		FALSE	FALSE	null	null	null	null	null	null	null	6.98	QC_Pos_1	232.06168:75811 233.06503:0 234.06839:0		0	11243	168028	157351	24187	33964	75189	99216	75616	51020	29769	136498	111917	17404	26887	125941	28988	0
504	1.342	232.173	Unknown	[M+H]+		0.24	FALSE	null	null	null	null	null	null	999	FALSE	FALSE	FALSE		FALSE	FALSE	null	null	null	null	null	null	null	20.45	QC_Pos_2	232.17285:750894 233.1762:0 234.17956:0		126833	61905	343468	46870	38971	2040083	601613	2960780	58092	202753	182306	397559	2795157	115880	193297	208507	79145	64779
505	2.095	232.173	Unknown	[M+H]+	similar chromatogram in higher mz_4696; similar chromatogram in higher mz_1065; similar chromatogram in higher mz_1289; similar chromatogram in higher mz_1292; similar chromatogram in higher mz_3323; similar chromatogram in higher mz_3622	0.4	TRUE	null	null	null	null	null	null	999	FALSE	FALSE	FALSE		FALSE	FALSE	null	null	null	null	null	null	null	6.79	FAS-4	232.17281:179709 233.17616:40788 234.17952:74652	57.07077:3838 62.98232:2926 69.03604:4808 96.50958:1913 131.84909:1663 135.40504:1460 136.95018:2500 140.29568:1445 157.7993:1575 158.1685:1502 178.9608:1658 190.12669:15297 210.11694:1897 232.20667:2918	134133	78879	286640	68825	275162	1147790	977539	2088331	59880	49286	78627	594294	779631	74734	544471	113333	173231	245798
506	0.873	232.19	Unknown	[M+H]+	adduct linked to 372_[M+H-H2O]+; similar chromatogram in higher mz_1072; similar chromatogram in higher mz_1158; similar chromatogram in higher mz_2570	1	TRUE	null	null	null	null	null	null	999	FALSE	FALSE	FALSE		FALSE	FALSE	null	null	null	null	null	null	null	33.5	BLANK_Pos_1	232.19026:1148127 233.19361:249312 234.19697:553060	50.24433:1334 57.03437:7441 57.07075:2432 62.98229:14222 71.0499:9278 88.07599:3033 106.08643:2496 116.05322:1567 127.11204:49930 133.77426:2488 147.3398:1716 174.12813:1957 190.12709:1803 214.17923:16199 232.18965:71023	6557376	5836881	5852194	5286590	5520363	5679060	6083986	5356763	6502029	6043694	5385978	4690357	6513734	6332938	2454321	4277897	6198900	5649252
507	12.588	232.936	Unknown	[M+H]+		0.76	FALSE	null	null	null	null	null	null	999	FALSE	FALSE	FALSE		FALSE	FALSE	null	null	null	null	null	null	null	4.73	QC_Pos_1	232.93639:405686 233.93974:0 234.9431:0		2824977	1225489	5351416	4236915	2987913	2559497	3383494	3352120	4889438	5379870	2270527	3098518	3550423	3762114	3712039	2572776	2583061	3465502
508	0.69	232.937	Unknown	[M+H-H2O]+	adduct linked to 662_[M+H]+	0.56	FALSE	null	null	null	null	null	null	999	FALSE	FALSE	FALSE		FALSE	FALSE	null	null	null	null	null	null	null	4.52	BLANK_Pos_2	232.93675:289124 233.9401:0 234.94346:2034		1754560	2387861	372068	1290908	575572	1571217	711617	513471	287802	854213	584728	609421	605225	376805	337707	879252	1044490	593213
509	0.82	233.078	Unknown	[M+Na]+	adduct linked to 598_[M+CH3OH+H]+	0.88	FALSE	null	null	null	null	null	null	999	FALSE	FALSE	FALSE		FALSE	FALSE	null	null	null	null	null	null	null	19.57	FAS-2	233.07806:3751769 234.08141:630467 235.08477:571661		32960	12360	3026773	21146284	1550506	7620724	1918917	2325266	2359879	1485881	3778627	3841684	4630633	3024239	1447704	4593871	1891823	1523284
510	12.639	233.201	Unknown	[M+H]+		0.4	FALSE	null	null	null	null	null	null	999	FALSE	FALSE	FALSE		FALSE	FALSE	null	null	null	null	null	null	null	2.45	NC-6	233.20146:204409 234.20481:284750 235.20817:0		406921	417933	1966052	1680674	1824585	1523227	2332811	2146359	2512830	974110	1808814	2188842	2905656	2842692	1374520	1316403	1990861	2263722
511	0.718	233.872	Unknown	[M+NH4]+	ion correlated with 986; ion correlated with 501; ion correlated with 388; ion correlated with 376; ion correlated with 279; adduct linked to 287_[M+H-H2O]+	0.84	FALSE	null	null	null	null	null	null	999	FALSE	FALSE	FALSE		FALSE	FALSE	null	null	null	null	null	null	null	557.25	FAS-5	233.87151:288527 234.87486:0 235.87822:115841		5305	223414	68838	7871	864262	941715	1175105	876680	234565	296468	471795	660104	460165	640028	81191	613562	303859	270338
512	0.717	233.973	Unknown	[M+H]+		0.56	FALSE	null	null	null	null	null	null	999	FALSE	FALSE	FALSE		FALSE	FALSE	null	null	null	null	null	null	null	6.23	FAS-5	233.97328:138252 234.97663:0 235.97999:118325		44007	55140	121153	241930	585827	480315	593933	391480	69238	151384	192964	357875	135351	368385	28694	200058	123520	140287
513	12.521	234.196	Unknown	[M+H]+		0.56	FALSE	null	null	null	null	null	null	999	FALSE	FALSE	FALSE		FALSE	FALSE	null	null	null	null	null	null	null	2.63	MB-3	234.19585:406340 235.1992:0 236.20256:186647		1481037	939063	3224646	3945382	2769865	2646172	2410974	2970890	2876135	3137593	4272362	1376935	5481656	5516862	3920205	3830809	8994753	2533348
514	1.352	234.196	Unknown	[M+H]+		0.8	FALSE	null	null	null	null	null	null	999	FALSE	FALSE	FALSE		FALSE	FALSE	null	null	null	null	null	null	null	2.89	NC-4	234.19612:242392 235.19947:0 236.20283:101526		858266	1221425	2708210	3412729	1196388	2415129	1747600	2438119	87904	2516515	2490112	2448613	300164	3333273	868107	2639856	2867663	2055711
515	0.895	234.206	Unknown	[M+H]+	similar chromatogram in higher mz_2317; adduct linked to 385_[M+H-H2O]+	1	FALSE	null	null	null	null	null	null	999	FALSE	FALSE	FALSE		FALSE	FALSE	null	null	null	null	null	null	null	8	BLANK_Pos_2	234.20621:588820 235.20956:72462 236.21292:155174		3942798	3916656	2645432	3161500	3185471	2153536	3582452	3691200	3673802	3923497	2982348	2933913	1807578	2867467	2501088	2185654	2471013	3390497
516	12.712	234.221	Unknown	[M+H]+		0.56	FALSE	null	null	null	null	null	null	999	FALSE	FALSE	FALSE		FALSE	FALSE	null	null	null	null	null	null	null	4.29	FAS-1	234.22142:211052 235.22477:31675 236.22813:707680		458140	905600	3091228	1914415	1618428	2892684	1869525	857837	1765332	1392952	2683899	2318246	1030096	2082252	769060	3537700	1516635	2323100
517	0.784	235.118	Unknown	[M+H]+		0.32	FALSE	null	null	null	null	null	null	999	FALSE	FALSE	FALSE		FALSE	FALSE	null	null	null	null	null	null	null	7.03	QC_Pos_4	235.11829:418977 236.12164:566251 237.125:148543		723852	415572	1256148	2002151	805773	963322	949480	1858473	604332	1120336	643647	431001	1304733	1095201	1084780	885178	841005	241104
518	0.847	235.148	Unknown	[M+H]+		0.52	FALSE	null	null	null	null	null	null	999	FALSE	FALSE	FALSE		FALSE	FALSE	null	null	null	null	null	null	null	8.55	MB-2	235.14755:948118 236.1509:0 237.15426:0		71671	89786	3181737	2249876	2907966	2788509	3064421	2524603	3808836	3711387	3322479	2030144	4311452	2586837	1197448	2422916	2878692	2330267
519	0.716	235.869	Unknown	[M+H]+	ion correlated with 520; ion correlated with 643; ion correlated with 216; ion correlated with 230; adduct linked to 674_[M+NH4]+	0.64	FALSE	null	null	null	null	null	null	999	FALSE	FALSE	FALSE		FALSE	FALSE	null	null	null	null	null	null	null	120.39	FAS-5	235.86902:94108 236.87237:0 237.87573:26794		0	51101	12464	0	258256	252233	375450	310428	14475	74948	133073	218777	83892	193944	14614	166603	65002	51116
520	0.716	235.97	Unknown	[M+H]+	ion correlated with 519; ion correlated with 643; ion correlated with 216; ion correlated with 125	0.48	FALSE	null	null	null	null	null	null	999	FALSE	FALSE	FALSE		FALSE	FALSE	null	null	null	null	null	null	null	5.17	FAS-5	235.97032:81941 236.97367:65623 237.97703:0		0	65898	9495	0	216988	251216	334684	278961	33398	105599	117614	208494	105497	176309	35357	125162	31680	60058
521	0.71	236.038	Unknown	[M+H]+		0.28	FALSE	null	null	null	null	null	null	999	FALSE	FALSE	FALSE		FALSE	FALSE	null	null	null	null	null	null	null	2.47	MB-1	236.03757:36018 237.04092:0 238.04428:0		4006	56856	111412	119250	77741	37481	79624	54235	172721	126398	112758	60358	62424	95520	79838	144190	130657	46219
522	1.625	236.059	Unknown	[M+H]+		0.28	FALSE	null	null	null	null	null	null	999	FALSE	FALSE	FALSE		FALSE	FALSE	null	null	null	null	null	null	null	6.7	QC_Pos	236.05911:318903 237.06246:0 238.06582:0		15030	7567	0	12855	0	0	279117	0	28326	60504	0	0	0	7509	29751	639934	23512	20582
523	0.808	236.112	Unknown	[M+Na]+	adduct linked to 265_[M+H-H2O]+	0.56	FALSE	null	null	null	null	null	null	999	FALSE	FALSE	FALSE		FALSE	FALSE	null	null	null	null	null	null	null	2.8	NC-4	236.11235:499221 237.1157:0 238.11906:0		2519510	2681528	3982025	2849361	5815758	2655922	4785864	3592433	3344228	3489732	2416603	3237261	3700404	6054742	1930837	4481456	2872699	6348642
524	1.539	236.113	Unknown	[M+H]+		0.28	FALSE	null	null	null	null	null	null	999	FALSE	FALSE	FALSE		FALSE	FALSE	null	null	null	null	null	null	null	1.84	QC_Pos_2	236.11259:534449 237.11594:0 238.1193:0		1335370	2076018	5885667	5171719	3115028	5522746	5423169	4513541	6814124	3076517	2484259	4101168	5031894	3984661	8780052	3300281	4287808	5129630
525	1.179	236.113	Unknown	[M+H]+		0.68	TRUE	null	null	null	null	null	null	999	FALSE	FALSE	FALSE		FALSE	FALSE	null	null	null	null	null	null	null	3.74	BLANK_Pos_2	236.11249:431697 237.11584:19708 238.1192:148458	54.05139:1605 55.42155:1486 56.05033:3031 68.98113:1492 69.59334:2002 76.64851:1643 79.82362:1735 85.16734:1847 93.72478:1536 97.36791:1671 104.07059:10445 122.09549:2334 124.1128:1976 159.06488:6963 177.1376:7532 228.47278:1754 236.17747:1959 236.21536:2251 236.23524:16617	3025051	3234965	4902706	2555412	3160624	5366010	5807064	6711920	3294892	5783387	6294894	2467057	4420132	2902385	3895738	5937746	3237894	6090066
526	0.853	236.162	Unknown	[M+H]+		0.44	TRUE	null	null	null	null	null	null	999	FALSE	FALSE	FALSE		FALSE	FALSE	null	null	null	null	null	null	null	2.87	NC-1	236.16747:482450 237.17082:62694 238.17418:32350	50.77488:1814 51.40115:1455 54.28359:1722 55.14236:1774 56.05033:6703 70.27516:2215 104.0705:14174 113.05973:1554 114.28062:1710 117.49931:1749 127.3353:1760 137.63387:1622 140.45663:1557 145.05104:1565 159.06488:8020 171.12042:2281 177.13759:3210 236.17403:2089 236.23515:20548	1445075	1152078	3838849	820314	2870152	4405959	3314424	3451985	3005066	2614698	2866967	1979503	1273437	3058084	3391849	1426261	3382226	2827310
527	2.212	236.168	Unknown	[M+CH3OH+H]+	adduct linked to 407_[M+NH4]+	0.28	TRUE	null	null	null	null	null	null	999	FALSE	FALSE	FALSE		FALSE	FALSE	null	null	null	null	null	null	null	3.68	FAS-3	236.16759:1099062 237.17094:28296 238.1743:11027	56.04993:8106 56.86683:1488 72.89277:1590 95.08562:2616 96.46194:2339 104.07054:25877 122.09548:1986 133.1046:3062 148.08748:1546 159.06487:9592 160.63693:1543 171.12042:2872 177.13757:6950 178.05585:1624 193.16997:1947 223.67491:1931 236.16368:16427 236.23489:19739	1682328	1407698	7714063	7415328	10223020	6867366	7889844	6797534	7058924	6883608	6408159	7114236	7207924	6784114	10864961	6162599	6847655	7927944
528	1.203	236.168	Unknown	[M+H]+		0.52	FALSE	null	null	null	null	null	null	999	FALSE	FALSE	FALSE		FALSE	FALSE	null	null	null	null	null	null	null	2.59	NC-2	236.16762:510499 237.17097:42456 238.17433:0		3282083	2460614	4419139	4139682	2763902	2057549	3628070	3727090	2629122	4208892	4452967	3331590	1908350	3281748	5053546	6367634	3427807	3901427
529	12.303	236.236	Unknown	[M+H]+		0.2	FALSE	null	null	null	null	null	null	999	FALSE	FALSE	FALSE		FALSE	FALSE	null	null	null	null	null	null	null	4.39	NC-1	236.23648:560633 237.23983:0 238.24319:0		1270061	1428173	3803035	2242023	7060905	6237569	5531659	3132428	5468038	6443922	2427751	3789477	4306606	3735761	6244938	3998274	9428800	4445126
530	12.781	236.237	Unknown	[M+H]+		0.24	FALSE	null	null	null	null	null	null	999	FALSE	FALSE	FALSE		FALSE	FALSE	null	null	null	null	null	null	null	4.39	NC-3	236.23734:535339 237.24069:65739 238.24405:193243		2700321	2481472	5564996	5502406	5847976	3583211	2683805	5889168	3998539	5085094	6659000	5001066	4385098	5663257	4833744	4569496	7219952	5842802
531	12.33	237.101	Unknown	[M+H]+	ion correlated with 320	0.44	FALSE	null	null	null	null	null	null	999	FALSE	FALSE	FALSE		FALSE	FALSE	null	null	null	null	null	null	null	9.17	QC_Pos_3	237.10081:878244 238.10416:0 239.10752:0		158026	3535034	3279699	6413784	4403636	6195130	5860300	10261167	2534475	6088072	3724434	4159347	9314037	7916482	337825	721303	11180560	9290680
532	0.849	237.169	Unknown	[M+H]+	adduct linked to 725_[M+Na]+	0.92	TRUE	null	null	null	null	null	null	999	FALSE	FALSE	FALSE		FALSE	FALSE	null	null	null	null	null	null	null	64.4	FAS-1	237.16934:4074892 238.17269:1546138 239.17605:0	55.05507:3761 57.03439:11399 59.05002:446048 59.06466:3698 64.57275:1604 69.07034:1913 73.06536:53270 83.08653:2086 85.06528:3134 87.04444:15867 87.08087:9198 89.0603:40800 95.5473:1532 100.07626:2608 101.05975:3628 101.09637:3101 103.07542:96141 107.07072:1833 109.06563:1822 114.09195:2405 117.09164:38468 120.08076:3069 131.10687:1568 133.08566:2587 153.05562:2118 161.11699:2683 209.11797:2115 2…	157721	190058	24730500	17719966	22546776	44447992	23382482	20872270	27601894	25299410	25583138	22549948	23298626	21076608	9629221	19319302	23012704	21929336
533	0.907	238.092	Unknown	[M+H]+		0.2	FALSE	null	null	null	null	null	null	999	FALSE	FALSE	FALSE		FALSE	FALSE	null	null	null	null	null	null	null	24.02	QC_Pos_4	238.09244:266319 239.09579:47422 240.09915:0		34670	0	151618	18947	0	0	0	370262	23018	0	0	68273	306794	126021	0	52729	22224	68466
534	1.114	238.093	Unknown	[M+H]+		0.24	TRUE	null	null	null	null	null	null	999	FALSE	FALSE	FALSE		FALSE	FALSE	null	null	null	null	null	null	null	24.12	QC_Pos_3	238.09258:413145 239.09593:51064 240.09929:0	57.07076:10562 58.34443:1408 59.99088:3813 70.22096:1886 80.94892:7101 116.0529:20261 153.76758:1772 172.11636:6990 172.94196:2528 179.11758:2143 189.2251:1626 190.95296:2614 195.14861:2105 238.09302:7280 238.19063:3141 238.21504:1922 238.25244:11795	22501	9679	757495	0	0	34507	0	28794	0	0	0	179710	526472	126021	90334	0	0	0
535	0.774	238.141	Unknown	[M+Na]+	adduct linked to 281_[M+H-H2O]+	0.8	FALSE	null	null	null	null	null	null	999	FALSE	FALSE	FALSE		FALSE	FALSE	null	null	null	null	null	null	null	10.61	FAS-4	238.1412:1055845 239.14455:17010850 240.14791:1895760		530015	496244	2633825	5698506	1417694	6298878	1655925	1206971	1313303	1577380	919038	2185086	1293999	1184032	393494	1056703	1034464	802092
536	0.921	238.228	Unknown	[M+H]+		0.36	FALSE	null	null	null	null	null	null	999	FALSE	FALSE	FALSE		FALSE	FALSE	null	null	null	null	null	null	null	11.45	QC_Pos	238.22784:604745 239.23119:0 240.23455:0		4881	4939	466120	565792	383073	83584	185013	155662	1656167	1623606	644069	1667861	346679	1235647	2458627	772001	1571118	1643008
537	12.608	238.253	Unknown	[M+H]+		0.4	FALSE	null	null	null	null	null	null	999	FALSE	FALSE	FALSE		FALSE	FALSE	null	null	null	null	null	null	null	2.11	FAS-3	238.25299:211052 239.25634:0 240.2597:0		821898	781572	989835	577888	3206812	1300770	3141352	1805344	2165868	1051214	1528695	2112734	1331890	1828857	1154257	1967828	919259	1428155
538	12.485	238.936	Unknown	[M+H]+		0.6	FALSE	null	null	null	null	null	null	999	FALSE	FALSE	FALSE		FALSE	FALSE	null	null	null	null	null	null	null	5.16	FAS-5	238.9364:523928 239.93975:0 240.94311:143807		238184	1789587	760556	5133252	1825154	7141056	5626970	4609924	2759175	7423448	5675036	9335954	5095104	7664478	1983484	1895274	9068086	5085254
539	11.103	238.936	Unknown	[M+H]+		0.36	FALSE	null	null	null	null	null	null	999	FALSE	FALSE	FALSE		FALSE	FALSE	null	null	null	null	null	null	null	6.02	QC_Pos_3	238.93648:381584 239.93983:0 240.94319:0		125649	1395075	141113	2171860	1614560	3752603	6466266	3578442	714711	2461760	1825794	1570155	3223334	5008820	410141	704646	1586257	1059623
540	0.849	238.951	Unknown	[M+H]+	similar chromatogram in higher mz_2935	0.72	FALSE	null	null	null	null	null	null	999	FALSE	FALSE	FALSE		FALSE	FALSE	null	null	null	null	null	null	null	13.24	NC-1	238.95078:1354250 239.95413:0 240.95749:4932057		921911	477393	2943497	854751	1704576	866340	962802	1313608	1844437	1117737	1605894	1941545	705316	1213147	8251438	2652203	2001490	2356894
541	0.738	239.105	Unknown	[M+H-H2O]+	adduct linked to 709_[M+H]+	0.24	FALSE	null	null	null	null	null	null	999	FALSE	FALSE	FALSE		FALSE	FALSE	null	null	null	null	null	null	null	32.84	FAS-2	239.10524:1157430 240.10859:228356 241.11195:229410		84633	9586	345176	6120890	339118	761809	362169	78648	29665	94662	142444	272523	359901	4140	869499	4681	145570	24561
542	1.204	239.149	Unknown	[M+H-H2O]+	adduct linked to 896_[M+Na]+	0.96	FALSE	null	null	null	null	null	null	999	FALSE	FALSE	FALSE		FALSE	FALSE	null	null	null	null	null	null	null	5.16	NC-2	239.14851:660438 240.15186:235427 241.15522:1388867		2414279	3584830	4848951	8507739	5058261	4770848	5300568	5778949	5581148	3097461	4449694	6329032	4960110	5977468	6905776	5515844	5086968	4026418
543	0.798	239.149	Unknown	[M+H]+	adduct linked to 694_[M+NH4]+; found in higher mz's MsMs_694	1	TRUE	null	null	null	null	null	null	999	FALSE	FALSE	FALSE		FALSE	FALSE	null	null	null	null	null	null	null	73.92	BLANK_Pos_1	239.14864:1402987 240.15199:467149 241.15535:1159886	50.70697:1625 58.69818:1633 62.98241:12252 69.5911:2632 71.74926:1404 89.06034:103265 96.08108:3007 102.03723:1795 102.12817:15304 110.09716:2029 130.08607:3911 133.0854:29722 138.05446:3230 156.94901:2960 179.27458:1592 239.14897:1790	9825051	8208526	34478764	36428892	24132494	93055888	25154304	26077130	47821980	33032040	49719624	34960736	31411054	24036146	28303680	35350244	36042104	28262586
544	12.249	239.224	Unknown	[M+H]+		0.48	FALSE	null	null	null	null	null	null	999	FALSE	FALSE	FALSE		FALSE	FALSE	null	null	null	null	null	null	null	21.11	QC_Pos_3	239.22406:1914658 240.22741:0 241.23077:509688		13845562	11058471	12247962	19764152	10103003	12641213	13423649	11292138	11446665	14500895	10683595	7431027	7923020	8263814	10562288	9749916	9273660	8535787
545	11.121	239.224	Unknown	[M+H]+		0.64	FALSE	null	null	null	null	null	null	999	FALSE	FALSE	FALSE		FALSE	FALSE	null	null	null	null	null	null	null	13.99	FAS-1	239.2242:1455812 240.22755:0 241.23091:408227		7022436	7798708	17781094	10030446	16702646	22538094	17298286	17847528	15330723	15156254	17693252	10975867	10586843	9623054	12192249	12655268	16615986	12590590
546	11.97	239.224	Unknown	[M+H]+		0.28	FALSE	null	null	null	null	null	null	999	FALSE	FALSE	FALSE		FALSE	FALSE	null	null	null	null	null	null	null	20.03	MB-2	239.22429:1405486 240.22764:0 241.231:381083		9266304	5270374	4721996	12141604	4357976	9425675	11162204	7046576	7939256	10310591	3426575	3094882	5459408	3559488	7408984	4582956	4168544	3397234
547	11.391	239.224	Unknown	[M+H]+		0.48	FALSE	null	null	null	null	null	null	999	FALSE	FALSE	FALSE		FALSE	FALSE	null	null	null	null	null	null	null	13.36	FAS-2	239.22429:1442878 240.22764:100260 241.231:383029		9763190	6363979	9926950	18453172	11239017	12129416	14820090	11288527	14058450	11321616	7276271	3684039	7359134	3112421	9865113	10915150	6327536	6669539
548	0.72	239.225	Unknown	[M+H]+		1	TRUE	null	null	null	null	null	null	999	FALSE	FALSE	FALSE		FALSE	FALSE	null	null	null	null	null	null	null	12.09	NC-1	239.22476:1543861 240.22811:347566 241.23147:998451	53.28829:1701 57.07077:9499 59.05002:1757 60.0815:18022 69.52069:2122 70.0655:2073 81.06998:3729 83.04996:37556 83.08582:3128 88.07602:3032 89.06049:31744 95.08562:1986 102.09498:3800 102.12827:420872 107.08543:3151 109.06562:7293 111.08015:7880 112.09996:2764 113.00386:1880 121.10206:1965 127.07532:21325 131.11845:24074 133.08566:8520 133.10168:3086 136.07565:6329 137.05972:2433 147.11615:10553 …	1970817	2476179	2986752	2329880	4822154	4950386	4602422	3715283	3250748	3172628	2957931	3772856	3081184	2948049	8562814	5771060	2447770	1774126
549	12.774	239.225	Unknown	[M+H]+		0.28	FALSE	null	null	null	null	null	null	999	FALSE	FALSE	FALSE		FALSE	FALSE	null	null	null	null	null	null	null	4.07	QC_Pos_1	239.22491:2729361 240.22826:262095 241.23162:905771		12138551	14126718	28150540	16526756	29353740	36764168	16887800	35646216	21039768	39581144	22588148	30293470	21038892	22084152	21721254	13840682	29294454	33077384
550	15.363	239.225	Unknown	[M+H]+		0.92	TRUE	null	null	null	null	null	null	999	FALSE	FALSE	FALSE		FALSE	FALSE	null	null	null	null	null	null	null	37.85	FAS-1	239.22495:15556086 240.2283:1982256 241.23166:5024760	57.07076:2069 60.08144:99787 62.98232:3562 65.78669:1647 69.03114:7245 77.30904:1818 78.29396:2334 80.9483:20919 89.06035:21517 90.96239:1758 96.0811:7250 98.09652:1851 102.09203:11657 102.12823:2010541 102.16137:19027 110.09718:3195 111.08013:1769 133.08565:8139 153.13824:1769 179.5071:1793 180.69705:1716 183.14108:1711 222.01184:1933 222.1971:3774 239.06834:3286 239.18059:2081 239.21919:2516 23…	85963072	73201808	547243392	56791984	181402848	211284144	197420496	117525784	72548120	498550880	154196736	48961416	65878800	126239904	147318976	117177640	128680248	122290608
551	12.57	239.225	Unknown	[M+H]+		0.68	FALSE	null	null	null	null	null	null	999	FALSE	FALSE	FALSE		FALSE	FALSE	null	null	null	null	null	null	null	13.11	QC_Pos	239.22499:2593095 240.22834:0 241.2317:946826		20914430	8371753	45607916	54431480	36968504	27047854	46305052	25342658	31250930	46736388	23481464	14518203	31132184	41545568	33938532	28910260	46219072	34931460
552	0.758	240.095	Unknown	[M+NH4]+	adduct linked to 691_[M+CH3OH+H]+	0.2	FALSE	null	null	null	null	null	null	999	FALSE	FALSE	FALSE		FALSE	FALSE	null	null	null	null	null	null	null	31.83	QC_Pos_1	240.09479:371930 241.09814:126423 242.1015:0		23501	12288	139759	17477	185052	29738	19130	263399	145499	73697	37881	6175	19108	6668	163810	15408	11251	0
553	1.017	240.149	Unknown	[M+H]+		0.2	TRUE	null	null	null	null	null	null	999	FALSE	FALSE	FALSE		FALSE	FALSE	null	null	null	null	null	null	null	14.96	MB-4	240.14882:950834 241.15217:401008 242.15553:321441	67.05499:1725 68.88827:7419 73.02872:4068 81.06996:7539 82.75987:1817 86.90305:1636 89.0604:3896 93.07059:1882 95.08559:9039 101.05105:1692 104.79441:1668 106.06477:11228 107.08541:2324 108.08047:37651 116.04967:1990 121.10203:2507 133.07561:49926 154.71979:1486 185.23009:1731 223.12407:17469 240.14848:157793 240.23323:9878	1340940	299046	3376210	1664304	2156981	629688	1422134	4879662	1060413	0	2038876	5835654	4914992	977234	2733198	231495	3077994	0
554	0.822	240.18	Unknown	[M+NH4]+	adduct linked to 619_[M+Na]+	0.88	FALSE	null	null	null	null	null	null	999	FALSE	FALSE	FALSE		FALSE	FALSE	null	null	null	null	null	null	null	16.7	FAS-4	240.17989:1790885 241.18324:0 242.1866:0		35913	21117	5571547	3794221	5416692	11073642	5567702	5197776	5808038	5314660	6047083	5246256	4858270	5298166	1237599	3947674	4565450	4573644
555	15.109	240.228	Unknown	[M+H]+		0.28	FALSE	null	null	null	null	null	null	999	FALSE	FALSE	FALSE		FALSE	FALSE	null	null	null	null	null	null	null	11.37	BLANK_Pos_1	240.2282:2051862 241.23155:4940056 242.23491:598358		27958618	13012684	5603954	12901587	11545294	11295626	6764680	18770424	15145564	7287842	4629778	4301434	8713880	10414501	19802504	17652520	7708596	7855126
556	14.884	240.228	Unknown	[M+H]+		0.28	FALSE	null	null	null	null	null	null	999	FALSE	FALSE	FALSE		FALSE	FALSE	null	null	null	null	null	null	null	6.47	QC_Pos	240.22821:1381474 241.23156:3013858 242.23492:383658		8828228	2939903	10441122	3899816	4085410	4357677	5898164	3887750	13852725	4561748	4341980	7169196	3637536	4415516	7596114	9989057	3820603	12198732
557	1.124	240.231	Unknown	[M+CH3OH+H]+	adduct linked to 439_[M+NH4]+; found in higher mz's MsMs_1418; found in higher mz's MsMs_1073	0.28	FALSE	null	null	null	null	null	null	999	FALSE	FALSE	FALSE		FALSE	FALSE	null	null	null	null	null	null	null	12.14	FAS-4	240.23122:1069425 241.23457:0 242.23793:0		227735	217244	4368164	323926	250583	4372941	1038638	66600	391443	516662	3464274	347902	1451218	99808	214956	259540	268933	499808
558	0.843	240.967	Unknown	[M+H]+	ion correlated with 337; ion correlated with 2585; ion correlated with 2707; ion correlated with 3201; ion correlated with 4036; ion correlated with 3444; ion correlated with 2933; ion correlated with 4891; ion correlated with 3330; adduct linked to 750_[M+Na]+	0.92	FALSE	null	null	null	null	null	null	999	FALSE	FALSE	FALSE		FALSE	FALSE	null	null	null	null	null	null	null	12.47	NC-1	240.96671:5866416 241.97006:0 242.97342:0		115292	76368	3753154	2694726	3666552	2955340	2864484	2976550	1032173	1846253	2858976	3373117	2062627	4835414	33577864	4307052	3805524	3925314
559	12.226	241.036	Unknown	[M+H]+		0.2	FALSE	null	null	null	null	null	null	999	FALSE	FALSE	FALSE		FALSE	FALSE	null	null	null	null	null	null	null	8.69	QC_Pos_3	241.03575:3052818 242.0391:132195 243.04246:0		1304523	11118267	8756700	10661221	15853860	21287856	26478478	23885764	11017919	20045746	30101508	19842464	24969154	49481328	5146350	8298446	21210912	36225088
560	11.963	241.036	Unknown	[M+H]+		0.24	FALSE	null	null	null	null	null	null	999	FALSE	FALSE	FALSE		FALSE	FALSE	null	null	null	null	null	null	null	9.66	NC-6	241.03581:2230504 242.03916:374776 243.04252:0		1255378	13497235	4332390	17782622	12650572	31999364	30413726	31203164	6666226	17868416	14763740	21992940	31352606	27014784	3010587	8721293	15821529	13868132
561	0.952	241.036	Unknown	[M+H]+		0.24	FALSE	null	null	null	null	null	null	999	FALSE	FALSE	FALSE		FALSE	FALSE	null	null	null	null	null	null	null	3.73	QC_Pos_4	241.03587:797512 242.03922:0 243.04258:0		175244	4059574	216925	2084990	4910111	5639480	3682062	278071	766638	3188732	4351970	4933796	4472914	6797351	177898	1972029	4023734	5384754
562	1.211	241.049	Unknown	[M+H]+		0.56	FALSE	null	null	null	null	null	null	999	FALSE	FALSE	FALSE		FALSE	FALSE	null	null	null	null	null	null	null	2.53	QC_Pos_3	241.04915:640613 242.0525:0 243.05586:0		199802	2418920	1066640	1954309	5156704	7072831	7598869	5953579	1094762	2556795	4643177	3272748	1500821	9379819	440821	2117979	4401202	7268800
563	11.706	241.085	Unknown	[M+H]+		0.24	FALSE	null	null	null	null	null	null	999	FALSE	FALSE	FALSE		FALSE	FALSE	null	null	null	null	null	null	null	5.55	QC_Pos_3	241.08539:5015162 242.08874:473630 243.0921:0		2211070	20425992	12527170	30887780	28281924	54246120	49555688	44301584	8688181	35176236	36865676	39902240	38607860	24419008	7019954	26191124	43861204	34907136
564	1.267	241.085	Unknown	[M+H]+		0.68	TRUE	null	null	null	null	null	null	999	FALSE	FALSE	FALSE		FALSE	FALSE	null	null	null	null	null	null	null	2.32	FAS-4	241.08516:1852748 242.08851:0 243.09187:0	62.98242:23136 69.37135:6146 80.94824:1849 82.94517:3940 93.05796:15806 95.08649:1942 98.97527:12910 106.06573:2424 108.08051:200803 116.98627:10008 129.75458:1547 134.05949:6155 134.99643:8328 156.94905:8716 158.01199:3428 173.27254:1836 182.15527:3277 198.85472:1520 241.13306:60148	750619	4068354	3021915	10166918	9557303	16148284	21136444	28826984	3214652	6526826	18184082	26590364	13420022	24594528	3412502	8497948	16409122	14895181
565	11.947	241.086	Unknown	[M+H]+		0.2	FALSE	null	null	null	null	null	null	999	FALSE	FALSE	FALSE		FALSE	FALSE	null	null	null	null	null	null	null	3.91	MB-4	241.08554:4145018 242.08889:0 243.09225:0		3253592	30871732	16654269	38042172	47822452	53147584	46469300	25397156	20518444	41492920	37399816	41757484	24767092	51372500	10785649	27438202	43889428	34300768
566	1.103	241.086	Unknown	[M+H]+		0.2	FALSE	null	null	null	null	null	null	999	FALSE	FALSE	FALSE		FALSE	FALSE	null	null	null	null	null	null	null	6.93	QC_Pos_4	241.08554:1945250 242.08889:58255 243.09225:0		1110028	8237644	2391866	10166918	10900036	11954235	8760204	7059181	6841032	10200264	5600016	7341148	15632163	8285914	3412502	8497948	16409122	12186368
567	0.801	241.086	Unknown	[M+H]+		0.76	FALSE	null	null	null	null	null	null	999	FALSE	FALSE	FALSE		FALSE	FALSE	null	null	null	null	null	null	null	1.52	NC-6	241.086:1546024 242.08935:234351 243.09271:871960		494633	9173351	1121570	2887311	8046918	7729338	12036198	12391870	3821591	8775527	8405382	7386701	9663574	11712894	175661	3182675	3529828	8136341
568	7.717	241.133	w/o MS2:Anserine	[M+H]+		0.36	FALSE	0.88	241.13	C10H16N4O3	Others	MYYIAHXIVFADCU-QMMMGPOBSA-N	CN1C=NC=C1C[C@H](N=C(O)CCN)C(O)=O	530	TRUE	TRUE	FALSE		FALSE	FALSE	null	null	94.9	99.8	null	null	null	3.95	MB-1	241.13275:4399360 242.1361:372777 243.13946:144580		8613724	16707932	19801358	53044804	29828232	46203176	58534972	28348308	61710036	35014228	31795418	20025820	22199166	18662516	35617796	23284114	19931456	15832164
569	6.085	241.133	w/o MS2:Anserine	[M+H]+		0.76	TRUE	0.88	241.13	C10H16N4O3	Others	MYYIAHXIVFADCU-QMMMGPOBSA-N	CN1C=NC=C1C[C@H](N=C(O)CCN)C(O)=O	530	TRUE	TRUE	FALSE		FALSE	FALSE	null	null	94.7	99.9	null	null	null	4.86	FAS-1	241.13281:5216790 242.13616:681544 243.13952:0	54.37324:1678 65.32047:1679 73.38167:1686 80.94825:1723 81.07068:1837 81.28368:1678 91.05465:3361 93.05784:41007 96.45565:2310 98.97615:2504 102.12826:2264 106.06574:15591 108.08051:597250 108.11777:6620 109.06562:2321 109.10129:1530 116.98629:2109 132.46016:1520 134.05951:10958 140.41557:1623 241.13313:165774	19725194	14006320	53091032	109745224	63259072	47911212	44679460	54242848	51199208	114992704	50188904	49583028	90182944	48608912	59660060	53930376	50393140	43905220
570	8.298	241.133	w/o MS2:Anserine	[M+H]+		0.8	TRUE	0.88	241.13	C10H16N4O3	Others	MYYIAHXIVFADCU-QMMMGPOBSA-N	CN1C=NC=C1C[C@H](N=C(O)CCN)C(O)=O	530	TRUE	TRUE	FALSE		FALSE	FALSE	null	null	93.9	99.7	null	null	null	5.23	QC_Pos_1	241.13306:5592952 242.13641:1049497 243.13977:0	91.05464:6175 93.05776:42725 95.08562:3304 102.12825:2574 106.0656:18150 108.04421:3355 108.08151:525101 116.98628:2744 134.05949:9792 182.15295:3370 210.89342:1870 241.133:163719	24791386	27339408	111009912	86731248	78017824	73828328	75664472	87636440	75540608	84499464	78004544	94576640	58718464	69903728	77086000	73905496	75416800	69698200
571	0.782	241.133	w/o MS2:Anserine	[M+NH4]+	adduct linked to 336_[M+H-H2O]+	0.84	TRUE	0.88	241.13	C10H16N4O3	Others	MYYIAHXIVFADCU-QMMMGPOBSA-N	CN1C=NC=C1C[C@H](N=C(O)CCN)C(O)=O	530	TRUE	TRUE	FALSE		FALSE	FALSE	null	null	93.6	100	null	null	null	3.35	BLANK_Pos_1	241.13315:3140955 242.1365:719395 243.13986:147605	51.24765:1639 62.12441:1517 62.9824:16767 70.1936:1785 91.05461:2666 93.05788:37958 95.08646:2652 100.41803:1452 102.12822:7652 106.06595:14013 108.08148:439238 108.11772:3359 117.48717:1845 121.10201:2186 134.05945:9461 135.11699:1756 143.03229:1746 156.94901:9703 158.36678:1935 180.76155:1614 193.22594:2040 206.86711:1594 241.1329:131308	25294170	16670886	20934056	26666038	23607670	20275850	13054482	22129722	19480400	20791852	11249187	19313550	27816186	21712254	24305774	26745648	12070863	20966756
572	14.552	241.133	w/o MS2:Anserine	[M+H]+		0.68	TRUE	0.88	241.13	C10H16N4O3	Others	MYYIAHXIVFADCU-QMMMGPOBSA-N	CN1C=NC=C1C[C@H](N=C(O)CCN)C(O)=O	530	TRUE	TRUE	FALSE		FALSE	FALSE	null	null	92.8	99.1	null	null	null	3.21	MB-5	241.13338:9452705 242.13673:1679637 243.14009:152733	60.08133:11500 61.05429:3801 62.9823:3280 67.05498:2574 75.59448:2017 80.94822:12316 81.07064:2255 82.94522:24373 91.05461:10414 93.05779:125296 95.08646:2561 96.08108:3310 98.97612:33986 102.12824:233560 106.06569:38481 108.04311:10982 108.08144:1434886 108.11559:12819 109.06558:2815 109.10124:2752 116.98618:30574 134.05954:28684 134.9964:12951 140.00133:7672 153.00706:2412 158.01173:15491 177.0…	168230768	73512344	33175088	59410816	130179768	47600308	68399048	118672744	85631512	95200856	34532884	51822176	99784496	110216864	213476304	136151824	134756432	64823964
573	4.917	241.133	w/o MS2:Anserine	[M+H]+		0.24	TRUE	0.88	241.13	C10H16N4O3	Others	MYYIAHXIVFADCU-QMMMGPOBSA-N	CN1C=NC=C1C[C@H](N=C(O)CCN)C(O)=O	530	TRUE	TRUE	FALSE		FALSE	FALSE	null	null	92.8	99.9	null	null	null	3.22	FAS-2	241.13338:3968506 242.13673:612347 243.14009:0	62.98242:15990 68.9811:1736 69.33737:2755 80.94823:2681 82.94516:3281 91.05463:2546 93.05782:28566 95.08559:2930 98.97519:7386 102.12823:2114 106.06571:10246 108.04526:2907 108.08045:366668 116.07102:2108 116.98626:7265 134.06094:6249 134.99641:3073 156.94716:9179 241.133:113722	11060900	16607632	47420204	53807088	53514648	62100596	54556140	49541276	49061204	51871948	54209764	45218380	61802980	73534680	40368440	56386052	30456198	35794288
574	7.102	241.133	w/o MS2:Anserine	[M+H]+		0.6	TRUE	0.88	241.13	C10H16N4O3	Others	MYYIAHXIVFADCU-QMMMGPOBSA-N	CN1C=NC=C1C[C@H](N=C(O)CCN)C(O)=O	530	TRUE	TRUE	FALSE		FALSE	FALSE	null	null	92.8	99.8	null	null	null	4.5	MB-1	241.13338:4646298 242.13673:697844 243.14009:0	50.81093:1576 52.79177:1349 63.69384:1370 68.95667:1540 71.09141:1406 82.13353:1660 87.2422:1732 89.91564:1532 93.05781:31107 95.08561:2489 98.9752:6726 104.57597:1686 106.06573:8270 108.04208:2503 108.08146:393982 108.11669:3041 116.98628:3230 134.06096:6928 134.99643:3129 135.43047:1594 154.55563:2288 158.01199:2612 210.9399:1742 216.74762:1739 225.54291:1664 241.13281:128794	32565112	13487513	53173816	65504064	22426858	61675268	80464336	63593184	97940920	67559104	17772268	21088770	44793496	24650804	46390968	50670972	47334316	23483746
575	6.385	241.133	w/o MS2:Anserine	[M+H]+		0.64	TRUE	0.88	241.13	C10H16N4O3	Others	MYYIAHXIVFADCU-QMMMGPOBSA-N	CN1C=NC=C1C[C@H](N=C(O)CCN)C(O)=O	530	TRUE	TRUE	FALSE		FALSE	FALSE	null	null	92.8	99.8	null	null	null	4.65	QC_Pos	241.13339:4881056 242.13674:925056 243.1401:0	62.98232:3182 69.51023:2723 81.06997:2018 81.86024:1741 85.9957:1627 91.05463:6605 93.05785:46604 102.12823:3067 106.06557:14866 108.08149:596509 108.11774:5695 109.10126:1789 134.05942:13586 146.44305:1623 182.15292:1704 205.19237:1791 241.13293:172527	9298925	8473758	60709440	57896436	92796736	89395232	60010340	54634756	59123460	59705172	53562560	42730576	27831412	46008632	52741808	52071452	50988872	41298172
576	1.156	241.133	w/o MS2:Anserine	[M+NH4]+	adduct linked to 621_[M+Na]+	0.92	TRUE	0.88	241.13	C10H16N4O3	Others	MYYIAHXIVFADCU-QMMMGPOBSA-N	CN1C=NC=C1C[C@H](N=C(O)CCN)C(O)=O	530	TRUE	TRUE	FALSE		FALSE	FALSE	null	null	92.7	100	null	null	null	2.9	QC_Pos	241.13342:2598857 242.13677:389348 243.14013:0	58.06598:10852 62.98243:36426 65.35804:1462 68.71881:8521 69.07033:1611 75.42954:1663 76.74342:1467 81.07066:2553 91.05463:2213 93.05784:21710 93.07059:1803 95.08559:3027 96.08109:2377 102.12823:1868 106.06572:2607 107.02866:1994 108.08154:282884 108.11774:1826 134.05948:2221 156.94917:15050 241.13289:98021 241.23596:2105	20652144	12296292	21702286	16478807	15822151	12138428	26238846	15974589	36259712	15343465	17694668	34270268	22067818	16685997	18672892	33907120	20547322	19262508
577	8.642	241.134	w/o MS2:Anserine	[M+H]+		0.4	TRUE	0.88	241.13	C10H16N4O3	Others	MYYIAHXIVFADCU-QMMMGPOBSA-N	CN1C=NC=C1C[C@H](N=C(O)CCN)C(O)=O	530	TRUE	TRUE	FALSE		FALSE	FALSE	null	null	92.2	99.7	null	null	null	4.01	QC_Pos_1	241.13354:6236150 242.13689:872041 243.14025:0	68.55161:3616 68.55592:10627 81.06998:2841 91.05464:8463 93.05786:58606 95.08649:1968 96.46104:1864 97.10139:1861 102.12825:2779 106.0658:21215 108.04527:8519 108.0815:784544 134.05916:17737 150.53471:2149 182.15294:3308 241.13297:249724	28586864	14546941	60578832	67041204	66474284	66916036	62122888	57916044	69325016	70583464	60901564	56242368	34577772	52879288	61545372	61604660	61908000	53796404
578	14.961	241.221	Unknown	[M+H]+		0.32	FALSE	null	null	null	null	null	null	999	FALSE	FALSE	FALSE		FALSE	FALSE	null	null	null	null	null	null	null	17.55	BLANK_Pos_1	241.22131:4488906 242.22466:613292 243.22802:0		55860728	34002928	8802901	22562810	34741000	20996410	13956968	60914352	49260508	31230136	23092858	23937578	10731258	24031566	85498424	67446736	13258056	48788072
579	15.158	241.221	Unknown	[M+H]+		0.32	FALSE	null	null	null	null	null	null	999	FALSE	FALSE	FALSE		FALSE	FALSE	null	null	null	null	null	null	null	18.67	QC_Pos	241.22134:5193268 242.22469:595468 243.22805:32932		60980544	70254712	133551496	47220148	12051490	29341586	26777388	16336589	25086326	20866788	47581844	30418808	58843104	36725148	65197236	67446736	99876560	28035462
580	12.55	241.221	Unknown	[M+H]+		0.76	FALSE	null	null	null	null	null	null	999	FALSE	FALSE	FALSE		FALSE	FALSE	null	null	null	null	null	null	null	12.59	QC_Pos	241.22134:911366 242.22469:0 243.22805:0		3757019	3312880	23135144	15657529	12289049	11718555	6674130	9293437	15437412	5512895	12523358	13531854	6312244	6359036	14781099	12236626	14616347	11384833
581	15.316	241.221	Unknown	[M+H]+		0.2	FALSE	null	null	null	null	null	null	999	FALSE	FALSE	FALSE		FALSE	FALSE	null	null	null	null	null	null	null	23.15	QC_Pos_1	241.22141:5045776 242.22476:698139 243.22812:0		48761736	43044948	95804288	41171404	60455688	14579878	44884564	20856100	37228724	78537056	23531820	18025588	29793106	42962340	52603080	14510568	90950912	26617612
582	12.698	241.221	Unknown	[M+H]+		0.4	FALSE	null	null	null	null	null	null	999	FALSE	FALSE	FALSE		FALSE	FALSE	null	null	null	null	null	null	null	6.08	QC_Pos	241.22141:911366 242.22476:0 243.22812:0		4425026	7548432	8078564	4780917	14168033	6896962	7223180	15889830	15437412	5789736	12523358	6658968	6312244	9137538	14781099	9550973	14404401	12248236
583	11.145	241.221	Unknown	[M+H]+		0.6	FALSE	null	null	null	null	null	null	999	FALSE	FALSE	FALSE		FALSE	FALSE	null	null	null	null	null	null	null	7.88	QC_Pos	241.22144:595858 242.22479:0 243.22815:0		3119664	2739905	5346436	3144870	4247972	9175131	5531848	4425044	5711483	5995512	5097814	2569176	2727028	2430077	5228874	4121284	5585186	3657808
584	0.72	241.222	Unknown	[M+H]+		1	FALSE	null	null	null	null	null	null	999	FALSE	FALSE	FALSE		FALSE	FALSE	null	null	null	null	null	null	null	6.1	NC-1	241.22198:573360 242.22533:125210 243.22869:0		1183150	664986	1172360	851995	1885598	1572114	1618649	1341730	1479274	1250007	1277006	1281709	824422	937365	3062438	2466430	1062036	740799
585	12.632	241.911	Unknown	[M+H]+		0.48	FALSE	null	null	null	null	null	null	999	FALSE	FALSE	FALSE		FALSE	FALSE	null	null	null	null	null	null	null	2.13	NC-5	241.91113:255030 242.91448:0 243.91784:38415		54570	1422266	280182	2040610	1176310	2852295	1966637	1661290	934584	1454638	1644137	1326421	2224690	2371304	306581	919823	3956707	2183723
586	1.2	241.926	Unknown	[M+H]+		0.88	FALSE	null	null	null	null	null	null	999	FALSE	FALSE	FALSE		FALSE	FALSE	null	null	null	null	null	null	null	10.95	QC_Pos	241.92567:1255767 242.92902:0 243.93238:0		2284512	4676548	14351582	9693970	6919136	8958009	4931914	3880705	10124560	5934224	4451958	7359176	3171096	6096895	9732139	10946034	4533460	8552383
587	0.631	241.926	Unknown	[M+Na]+	adduct linked to 400_[M+H]+	0.44	FALSE	null	null	null	null	null	null	999	FALSE	FALSE	FALSE		FALSE	FALSE	null	null	null	null	null	null	null	10.33	QC_Pos_1	241.92569:1177348 242.92904:19046 243.9324:0		3165980	4728319	7844813	8981378	2417584	4917577	2104847	2665116	3579077	7454436	3297777	3418978	2804378	2261833	8334804	8770717	5525628	4167093
588	5.015	241.926	Unknown	[M+H]+		0.44	FALSE	null	null	null	null	null	null	999	FALSE	FALSE	FALSE		FALSE	FALSE	null	null	null	null	null	null	null	4.33	FAS-1	241.92569:777426 242.92904:0 243.9324:2306		3487107	1914954	7025295	3041976	2865679	2450014	2482194	2743636	7375796	4585356	4196149	2753394	1879341	1959512	7721762	4144772	3224648	2764911
589	0.915	242.211	Unknown	[M+Na]+	adduct linked to 315_[M+H-H2O]+	0.36	FALSE	null	null	null	null	null	null	999	FALSE	FALSE	FALSE		FALSE	FALSE	null	null	null	null	null	null	null	4.01	FAS-3	242.21143:253594 243.21478:40158 244.21814:852879		509929	441757	1031033	1111105	1407061	1243714	967186	1092310	969932	863501	1073287	724332	552770	463335	652478	773244	320736	457992
590	1.567	242.247	Unknown	[M+H]+		0.72	FALSE	null	null	null	null	null	null	999	FALSE	FALSE	FALSE		FALSE	FALSE	null	null	null	null	null	null	null	6.98	MB-4	242.24728:718901 243.25063:168869 244.25399:50882		21918	25155	3508164	2573604	2123346	400408	1667780	1938452	2145747	1670274	3050024	5843445	448436	4967028	3478224	4383892	3330308	5121120
591	1.732	242.284	Unknown	[M+H]+	similar chromatogram in higher mz_2319; similar chromatogram in higher mz_3409	0.8	FALSE	null	null	null	null	null	null	999	FALSE	FALSE	FALSE		FALSE	FALSE	null	null	null	null	null	null	null	16.42	FAS-5	242.28378:1692382 243.28713:495279 244.29049:0		1761278	1499364	9192197	8359043	9156931	3140082	12350151	7276576	8249190	8225749	7587176	10379984	8370232	10897500	9045475	9380905	8522454	9640903
592	1.399	242.284	Unknown	[M+H]+		0.4	FALSE	null	null	null	null	null	null	999	FALSE	FALSE	FALSE		FALSE	FALSE	null	null	null	null	null	null	null	3.6	NC-4	242.28387:329245 243.28722:0 244.29058:0		1427191	1239290	1071969	2747004	2287575	3707863	1221222	3345119	2185139	3994872	4171070	1713445	607488	1576522	2233541	1814698	3500269	3660730
593	1.908	242.284	Unknown	[M+H]+	similar chromatogram in higher mz_594; similar chromatogram in higher mz_1734; similar chromatogram in higher mz_2517; similar chromatogram in higher mz_2670; similar chromatogram in higher mz_4995; similar chromatogram in higher mz_6276; similar chromatogram in higher mz_1453; similar chromatogram in higher mz_4732; similar chromatogram in higher mz_3705; similar chromatogram in higher mz_1999; …	1	TRUE	null	null	null	null	null	null	999	FALSE	FALSE	FALSE		FALSE	FALSE	null	null	null	null	null	null	null	114.85	FAS-1	242.28389:5652198 243.28724:1149140 244.2906:49289	54.84255:1581 55.05507:1659 57.07052:157303 59.92967:1341 62.98247:112658 68.6373:8573 68.64108:4079 71.08643:96040 80.0222:1530 81.6058:1540 85.10186:62624 93.05783:2371 96.46104:2331 108.08045:37797 109.08398:24841 123.36201:1621 152.85822:1692 156.94919:43354 242.13683:15553 242.19141:2223 242.28436:245907	3742168	3100818	32930714	45976228	15074998	14635721	16926122	16603747	44528684	52852692	40710000	31154632	41827372	34035216	83184360	61277120	51195556	43085188
594	1.906	242.405	Unknown	[M+H]+		0.6	FALSE	null	null	null	null	null	null	999	FALSE	FALSE	FALSE		FALSE	FALSE	null	null	null	null	null	null	null	1063.12	QC_Pos_1	242.40492:96378 243.40827:20827 244.41163:0		0	0	55610	108700	0	0	0	0	122656	205495	98124	22343	0	39938	324137	205488	136403	101755
595	0.847	242.962	Unknown	[M+Na]+	adduct linked to 319_[M+H-H2O]+	0.8	FALSE	null	null	null	null	null	null	999	FALSE	FALSE	FALSE		FALSE	FALSE	null	null	null	null	null	null	null	23.42	FAS-2	242.96185:885613 243.9652:0 244.96856:0		78516	67106	566763	5540590	644916	920002	636613	2275064	339581	342681	1088873	2812961	1707720	1812785	811962	2976417	565744	439108
596	0.831	243.099	Unknown	[M+H]+		0.28	FALSE	null	null	null	null	null	null	999	FALSE	FALSE	FALSE		FALSE	FALSE	null	null	null	null	null	null	null	29.48	NC-5	243.09909:1689172 244.10244:72267 245.1058:1018023		14915	10652	110893	381221	114028	104868	77076	106906	6645580	139144	2784333	22292650	614176	3396762	5069839	13600711	627022	15225791
597	1.158	243.099	Unknown	[M+H]+		0.4	FALSE	null	null	null	null	null	null	999	FALSE	FALSE	FALSE		FALSE	FALSE	null	null	null	null	null	null	null	10.04	MB-4	243.09915:536984 244.1025:0 245.10586:0		0	17354	44796	37954	31682	79867	0	0	761665	0	506099	5570852	0	404950	2157573	2826396	1367990	3468692
598	0.832	243.12	Unknown	[M+CH3OH+H]+	adduct linked to 509_[M+Na]+	0.88	FALSE	null	null	null	null	null	null	999	FALSE	FALSE	FALSE		FALSE	FALSE	null	null	null	null	null	null	null	40.2	FAS-4	243.1199:2272674 244.12325:309398 245.12661:98996304		289351	32093	6072232	5195665	6842312	12878792	6536300	6248100	5389498	4743100	7132799	7393506	6763918	7511732	5248329	5761775	6801144	7839182
599	0.917	243.183	Unknown	[M+2H]2+	ion correlated with 2476	0.92	TRUE	null	null	null	null	null	null	999	FALSE	FALSE	FALSE		FALSE	FALSE	null	null	null	null	null	null	null	104.43	FAS-1	243.18271:2362058 244.18606:451695 245.18942:0	55.05507:1852 57.07077:6655 58.066:2249 62.06091:49829 62.98233:2055 67.055:4017 68.77993:9959 68.78318:2895 70.0655:3921 79.05457:2137 81.07063:41499 84.08124:14969 85.06528:4339 95.08562:9108 101.02409:2501 102.0578:2292 102.09201:354906 103.09528:12264 107.08543:2564 123.11672:109737 124.12066:9891 128.10744:12007 138.12839:2197 180.17517:4194 184.1705:8904 243.17053:7771 243.18132:86334 243.2…	9070	415	13389323	6523838	12366464	14087865	7421336	10429990	9835831	8943846	15847106	27522230	6817677	16924812	15278978	10539353	22814316	26162840
600	1.566	244.06	Unknown	[M+H]+		0.36	TRUE	null	null	null	null	null	null	999	FALSE	FALSE	FALSE		FALSE	FALSE	null	null	null	null	null	null	null	1.45	FAS-6	244.06001:390906 245.06336:0 246.06672:0	57.42372:1468 64.12226:1438 69.66552:2218 73.94965:1484 81.07066:2062 82.94517:7146 84.49728:1594 90.00306:1363 119.961:2002 220.94876:1659 226.18047:6580 244.29309:3141	147488	1530008	362373	932700	3875340	3344518	3088802	2949970	934829	2820943	2597927	2243275	1783834	4046830	56185	727781	1291984	4258054
601	6.42	244.06	Unknown	[M+H]+		0.32	FALSE	null	null	null	null	null	null	999	FALSE	FALSE	FALSE		FALSE	FALSE	null	null	null	null	null	null	null	3.67	FAS-5	244.06003:428180 245.06338:86480 246.06674:0		268034	1767638	429890	2326382	2471449	3222488	4963056	4501435	1160916	2269604	1971194	1883817	1794924	1384209	0	349839	864357	592736
602	4.884	244.06	Unknown	[M+H]+		0.48	TRUE	null	null	null	null	null	null	999	FALSE	FALSE	FALSE		FALSE	FALSE	null	null	null	null	null	null	null	3.88	MB-2	244.0601:490691 245.06345:0 246.06681:0	50.11956:1473 55.3699:1500 57.07076:2129 62.06083:1458 80.77785:1401 81.06997:1984 82.94516:3868 83.0858:1967 93.87815:1514 97.10138:1904 101.95028:4020 119.95974:3001 163.14972:1965 179.98029:1717 180.17514:2415 226.18045:10076 226.21594:1823 244.20618:6053 244.2641:2647	288696	2028384	2809184	3760139	6221575	6869576	6630928	10229534	2851248	6273250	9243105	10612350	7278384	12265926	1938116	5094034	5834512	10453075
603	12.208	244.06	Unknown	[M+H]+		0.28	FALSE	null	null	null	null	null	null	999	FALSE	FALSE	FALSE		FALSE	FALSE	null	null	null	null	null	null	null	6.86	FAS-4	244.06023:880726 245.06358:0 246.06694:0		626910	2440908	1799191	8110152	6668818	9169897	10085878	8507233	3970781	7929806	7814353	8358698	9055347	2319569	2468632	4165448	10359291	2638854
604	1.235	244.06	Unknown	[M+H]+	ion correlated with 46; ion correlated with 732	0.52	FALSE	null	null	null	null	null	null	999	FALSE	FALSE	FALSE		FALSE	FALSE	null	null	null	null	null	null	null	1.86	QC_Pos_4	244.0603:343759 245.06365:0 246.06701:0		68451	1801825	293751	897820	2715749	2065642	2105810	2871995	620114	1807514	2024260	2492053	1158351	3706313	180787	710182	2172109	3265433
605	0.782	244.079	Unknown	[M+H]+	ion correlated with 714; ion correlated with 337; ion correlated with 1686; ion correlated with 3642; ion correlated with 2707; ion correlated with 3201; found in higher mz's MsMs_607	0.76	TRUE	null	null	null	null	null	null	999	FALSE	FALSE	FALSE		FALSE	FALSE	null	null	null	null	null	null	null	5.39	FAS-4	244.07906:311455 245.08241:171084 246.08577:4725	58.28741:1506 62.98232:1899 81.07067:1903 82.94518:2395 226.18048:2386 244.20621:3253	12802	0	1376885	931420	1706339	1617690	1090236	1434581	1328465	768397	1208513	1550591	666803	1295354	25940154	2340257	1838844	1887570
606	11.933	244.139	Unknown	[M+H]+		0.2	TRUE	null	null	null	null	null	null	999	FALSE	FALSE	FALSE		FALSE	FALSE	null	null	null	null	null	null	null	5.82	FAS-6	244.13896:1519529 245.14231:0 246.14567:0	56.4288:1572 56.60776:1292 60.14014:1473 63.29452:1480 80.94824:7989 81.16492:1711 82.94517:2829 101.95031:12540 104.99314:1917 119.01933:7780 119.961:5773 137.97144:3750 142.03473:1911 142.97554:1641 150.0645:1634 160.98706:6695 161.06459:2219 178.99713:1736 193.31009:1774 213.84084:1468 214.13777:1637 224.17392:2097 226.18047:2815 244.20563:14443	2872040	6943726	10444073	19419526	17223020	12552268	7188354	20943196	6076432	14904112	7008569	5132828	16115873	11452456	12150238	12769471	15101181	11737679
607	0.777	244.19	Unknown	[M+CH3OH+H]+	similar chromatogram in higher mz_1025; found in higher mz's MsMs_745; adduct linked to 364_[M+H]+	1	TRUE	null	null	null	null	null	null	999	FALSE	FALSE	FALSE		FALSE	FALSE	null	null	null	null	null	null	null	28.19	BLANK_Pos_1	244.19038:1138816 245.19373:56929 246.19709:0	51.24035:1381 55.05505:3554 57.07075:2390 58.58146:1393 67.05498:6038 68.7107:7653 69.07032:2683 71.08627:1891 75.05003:1593 79.05521:1679 81.07065:10207 83.08578:11283 85.06525:2189 86.30441:1502 93.06973:3433 95.08646:8764 97.06507:2373 97.10136:8769 100.07622:1883 107.0854:5947 111.08011:2883 121.10075:7454 163.14786:14387 169.52205:1606 173.13194:6606 180.17506:23664 181.15875:6472 198.18602:…	7602802	5953826	30539072	37400084	19958990	43740540	22193820	15837252	16750600	22085008	15347647	23728588	27619090	14628392	17398938	15444482	14702886	9948131
608	2.203	244.19	Unknown	[M+H]+	adduct linked to 785_[M+Na]+; similar chromatogram in higher mz_2729; similar chromatogram in higher mz_3098	1	TRUE	null	null	null	null	null	null	999	FALSE	FALSE	FALSE		FALSE	FALSE	null	null	null	null	null	null	null	64.71	BLANK_Pos_2	244.19044:689276 245.19379:40381 246.19715:0	55.05507:2017 57.07078:1960 64.97481:1615 68.92681:1559 69.06709:3542 69.07089:3986 80.94826:2911 81.07069:2349 83.08582:7556 95.08651:1846 97.10141:3184 101.95031:1796 106.55029:1504 107.08544:2963 121.10081:1561 140.9268:1693 163.1478:6676 171.11832:1717 180.60728:1844 181.15883:2292 196.93489:1633 197.9904:1875 226.18053:3278 244.20625:3130	5922739	5197348	39260580	51122620	100150496	44177496	78825624	46921708	38747680	35816784	30130140	45799024	33366644	28004190	115782376	33052556	41754736	35188240
609	1.316	244.227	w/o MS2:SPB 14:1;2O	[M+Na]+	found in higher mz's MsMs_611; similar chromatogram in higher mz_611; similar chromatogram in higher mz_797; similar chromatogram in higher mz_1205; similar chromatogram in higher mz_1209; similar chromatogram in higher mz_3078; adduct linked to 685_[M+H-H2O]+	0.92	TRUE	4.23	244.227	C14H29NO2	Sph	VDRZDTXJMRRVMF-UHFFFAOYSA-N	OCC(N)C(O)C=CCCCCCCCCC	530	TRUE	TRUE	FALSE		FALSE	FALSE	null	null	99.9	100	null	null	null	44.92	BLANK_Pos_1	244.22658:2402427 245.22993:522810 246.23329:319915	57.07073:14234 58.06603:13263 58.19337:1487 58.31273:1422 62.06083:2439 62.9823:2493 67.05602:1800 70.06602:2667 71.08627:6306 72.08133:3633 76.07624:10771 80.98554:1633 81.07065:2095 85.10173:3247 86.06068:19747 100.07594:30514 109.60458:1541 118.08623:2571 126.46735:1553 138.95284:1522 143.55461:1671 164.91949:2025 199.18492:1604 226.1804:7730 226.21545:138209 240.21553:1668 244.22784:49476 244…	9872772	8779809	12008888	18988780	10094438	10542309	11481596	11381734	12596061	14967312	10481634	10385757	16509895	10867702	16356717	12122347	8808931	11410590
610	1.068	244.227	w/o MS2:SPB 14:1;2O	[M+H]+		0.88	FALSE	4.23	244.227	C14H29NO2	Sph	VDRZDTXJMRRVMF-UHFFFAOYSA-N	OCC(N)C(O)C=CCCCCCCCCC	530	TRUE	TRUE	FALSE		FALSE	FALSE	null	null	99.9	99.9	null	null	null	25.7	FAS-2	244.22658:1204373 245.22993:0 246.23329:3816295		2713189	3116561	3280823	6075544	4341372	2971102	5450167	3915200	3175374	3751272	3231188	2566132	2813938	1955507	3903975	3369886	3185286	2936489
611	1.318	244.263	Unknown	[M+H]+		1	TRUE	null	null	null	null	null	null	999	FALSE	FALSE	FALSE		FALSE	FALSE	null	null	null	null	null	null	null	204.54	FAS-1	244.26282:5196604 245.26617:994403 246.26953:0	57.0705:46750 58.06612:25778 62.06099:46821 62.98233:1643 70.06606:1616 71.08633:30847 72.08136:6993 76.0765:15928 85.10188:14664 86.06038:16704 98.01456:2072 100.07623:28027 118.08627:3391 121.10079:1986 163.33376:1745 164.78502:1701 179.79951:1615 186.07721:1942 226.1805:5387 226.21594:125351 226.2515:8259 244.22551:44137 244.26411:353089	5483180	4696687	29066970	27505352	30074798	23488040	24568572	25072202	20247014	20299888	25095254	26971714	16548404	32465838	34917908	30564980	34372352	34857088
612	2.203	244.312	Unknown	[M+H]+		0.32	FALSE	null	null	null	null	null	null	999	FALSE	FALSE	FALSE		FALSE	FALSE	null	null	null	null	null	null	null	575.36	NC-1	244.31175:93827 245.3151:0 246.31846:0		0	0	71698	151721	340106	15823	214746	32899	32167	57016	0	69522	0	10136	399844	0	42668	0
613	12.225	244.953	Unknown	[M+H]+		0.64	FALSE	null	null	null	null	null	null	999	FALSE	FALSE	FALSE		FALSE	FALSE	null	null	null	null	null	null	null	16.49	MB-2	244.95331:661904 245.95666:0 246.96002:157201		2390144	2835948	5194012	7815202	5815516	5125600	6004061	5637768	5030674	6933752	3665801	2672496	6351490	3142319	5184848	4629563	3321618	4536436
614	0.841	244.954	Unknown	[M+Na]+	ion correlated with 2397; adduct linked to 690_[M+CH3OH+H]+	0.88	FALSE	null	null	null	null	null	null	999	FALSE	FALSE	FALSE		FALSE	FALSE	null	null	null	null	null	null	null	16.52	NC-1	244.9537:2027158 245.95705:0 246.96041:1129541		974508	867351	2755724	706487	3015691	2876497	3511968	2685175	1969617	1702828	3487688	3713720	866245	4236608	12417743	3184288	3416542	3980072
615	12.758	244.954	Unknown	[M+H]+		0.32	TRUE	null	null	null	null	null	null	999	FALSE	FALSE	FALSE		FALSE	FALSE	null	null	null	null	null	null	null	7	QC_Pos	244.95413:1142938 245.95748:0 246.96084:287172	52.47266:1544 56.25869:1503 59.28315:1481 62.98232:3885 68.71233:9725 69.06108:1622 80.9483:99834 86.67757:1773 103.87346:1577 104.99216:50181 159.21912:1465 220.56294:1552 225.88068:1838	5434018	3819710	6373094	18755804	29375136	14678854	12259167	14489651	11539682	9196875	9546238	15201796	6680728	7254805	22345270	4576002	12121963	17177166
616	12.472	244.954	Unknown	[M+H-H2O]+	adduct linked to 755_[M+H]+	0.28	FALSE	null	null	null	null	null	null	999	FALSE	FALSE	FALSE		FALSE	FALSE	null	null	null	null	null	null	null	13.62	NC-1	244.95422:938367 245.95757:0 246.96093:315739		5515949	4440326	5308373	7815202	4580377	17934218	9816701	17395028	11628839	11337041	11286934	6366186	17393630	9185354	12895470	12154732	14448511	7151641
617	0.79	245.016	Unknown	[M+H]+		0.36	TRUE	null	null	null	null	null	null	999	FALSE	FALSE	FALSE		FALSE	FALSE	null	null	null	null	null	null	null	14.87	FAS-3	245.01588:758379 246.01923:56814 247.02259:0	52.43122:1452 53.07197:1437 58.18202:1412 62.98233:1667 65.99371:1560 77.52357:1519 80.94825:2766 93.01612:1387 95.03726:1402 108.94255:3101 127.32848:1594 196.99518:6737 227.00558:14319 239.00179:1608 245.01556:52661	0	0	616249	571684	3392531	1156232	542645	528928	417729	565812	595713	255956	198057	460242	251239	382321	515686	561742
618	0.793	245.099	Unknown	[M+H]+	adduct linked to 456_[M+H-H2O]+	0.88	FALSE	null	null	null	null	null	null	999	FALSE	FALSE	FALSE		FALSE	FALSE	null	null	null	null	null	null	null	28.03	MB-2	245.09886:1017905 246.10221:209435 247.10557:466182		46826	121906	2965544	2203948	3114453	4870802	2739279	2850738	2855702	6075658	3589686	3646634	2093655	5899874	4625710	3766042	3496512	3949124
619	0.827	245.135	Unknown	[M+Na]+	ion correlated with 500; adduct linked to 554_[M+NH4]+	0.96	TRUE	null	null	null	null	null	null	999	FALSE	FALSE	FALSE		FALSE	FALSE	null	null	null	null	null	null	null	782.75	FAS-1	245.13522:27144922 246.13857:5752267 247.14193:625050	63.39447:4179 69.96212:7317 80.94825:63964 98.8166:4008 104.99212:22993 142.11345:4079 176.65546:4209 181.17729:10057 227.1841:24278 245.13559:5829018 245.25929:38175	376315	66706	153239072	132424184	163536560	290261536	159621008	136400096	146366192	136193024	166663120	158435888	141265600	167140544	182681936	151914768	168959696	172910496
620	3.444	245.733	Unknown	[M+H]+	similar chromatogram in higher mz_2512; similar chromatogram in higher mz_1608; similar chromatogram in higher mz_3246; similar chromatogram in higher mz_4678	0.76	FALSE	null	null	null	null	null	null	999	FALSE	FALSE	FALSE		FALSE	FALSE	null	null	null	null	null	null	null	1027.41	QC_Pos	245.73317:93127 246.73652:0 247.73988:0		0	0	94422	147799	15492	69756	86837	61582	140478	268697	75476	316762	0	369807	350918	62228	204812	180777
621	1.129	246.116	Unknown	[M+Na]+	similar chromatogram in higher mz_4370; adduct linked to 576_[M+NH4]+; similar chromatogram in higher mz_2316; similar chromatogram in higher mz_2049	0.92	FALSE	null	null	null	null	null	null	999	FALSE	FALSE	FALSE		FALSE	FALSE	null	null	null	null	null	null	null	5.89	FAS-2	246.11563:228602 247.11898:0 248.12234:0		522800	450158	860161	1100113	903919	642234	976254	899726	652410	846485	819836	616958	727868	882276	824937	626440	900272	510173
622	0.795	246.17	w/o MS2:CAR 5:0	[M+H]+		0.4	FALSE	0.68	246.17	C12H23NO4	CAR	VSNFQQXVMPSASB-UHFFFAOYSA-N	O=C([O-])CC(OC(=O)CCCC)C[N+](C)(C)C	530	TRUE	TRUE	FALSE		FALSE	FALSE	null	null	100	100	null	null	null	6.32	QC_Pos	246.1698:472120 247.17315:946584 248.17651:558716		1074441	844275	1450980	3409502	1308988	1666353	1753892	1637255	1399981	1786054	1136916	1057382	2755426	1357728	1262304	1034068	1396962	843513
623	1.126	246.242	Unknown	[M+H]+	similar chromatogram in higher mz_2371	1	TRUE	null	null	null	null	null	null	999	FALSE	FALSE	FALSE		FALSE	FALSE	null	null	null	null	null	null	null	615.6	BLANK_Pos_1	246.24275:26033302 247.2461:5574640 248.24946:527045	51.11116:1417 57.07074:11414 62.9823:7644 69.39656:2859 70.0657:15465 71.08627:2872 78.30052:1375 85.10098:3140 88.07613:29745 95.18329:1689 96.75375:1528 98.39673:1510 102.09087:11206 106.0864:24263 113.01636:1547 164.91949:9701 202.21649:2357 208.38831:1656 228.23096:23247 236.47031:1609 246.24248:285061	117843984	113022616	194382768	242218784	198303920	177225520	179396240	206546832	188760432	194431616	188431392	197248080	168529904	210171264	272045760	171264176	197718160	180400624
624	1.128	246.367	Unknown	[M+H]+		0.96	FALSE	null	null	null	null	null	null	999	FALSE	FALSE	FALSE		FALSE	FALSE	null	null	null	null	null	null	null	3246.9	FAS-2	246.36674:245588 247.37009:0 248.37345:0		523185	508734	701714	1130415	926300	876208	707818	962822	944689	820651	738226	700746	596947	1003291	1234376	610133	848611	706298
625	0.845	246.923	Unknown	[M+H]+		1	TRUE	null	null	null	null	null	null	999	FALSE	FALSE	FALSE		FALSE	FALSE	null	null	null	null	null	null	null	19.2	BLANK_Pos_1	246.92332:340696 247.92667:140633 248.93003:0	58.81225:1808 60.53851:1664 62.98231:3834 63.95696:1622 67.37804:1708 70.59195:1851 71.36282:1611 82.94515:6417 98.85573:1731 102.26543:1436 104.99207:13284 111.78757:1380 135.36467:1500 139.18309:1575 164.91936:53254 202.76865:1606 234.3018:1906 247.2462:3319	2195172	1810097	3981174	2111646	5254620	5651671	5527930	4361112	3157060	3855400	4551695	3773450	2860570	4928030	8168866	4713630	4879084	5867078
626	12.549	246.951	Unknown	[M+H]+		0.68	FALSE	null	null	null	null	null	null	999	FALSE	FALSE	FALSE		FALSE	FALSE	null	null	null	null	null	null	null	7.17	MB-6	246.95096:324161 247.95431:0 248.95767:0		2023624	2088532	2813217	2933048	2160972	2707327	1591529	2815154	3298111	3559538	2790558	4445086	2586508	6239897	2829724	2465228	3457448	4285250
627	1.666	247.003	Unknown	[M+H]+		0.24	FALSE	null	null	null	null	null	null	999	FALSE	FALSE	FALSE		FALSE	FALSE	null	null	null	null	null	null	null	1.73	QC_Pos_4	247.00328:373832 248.00663:0 249.00999:0		331027	1022757	4656102	2594463	2776221	3656077	2980091	3814131	4074472	3399520	2410737	6283869	1318054	1986558	2323595	3315336	6615158	2757737
628	1.18	247.003	Unknown	[M+CH3OH+H]+	adduct linked to 272_[M+H-H2O]+	0.8	FALSE	null	null	null	null	null	null	999	FALSE	FALSE	FALSE		FALSE	FALSE	null	null	null	null	null	null	null	4.02	QC_Pos_4	247.00334:353464 248.00669:0 249.01005:0		1292964	1992816	2916858	2342639	2840608	2122374	3254068	2677704	2305214	4033489	3325104	3857675	997882	3610552	919607	3226162	3724252	3727168
629	12.259	247.003	Unknown	[M+H]+		0.4	TRUE	null	null	null	null	null	null	999	FALSE	FALSE	FALSE		FALSE	FALSE	null	null	null	null	null	null	null	8.88	FAS-1	247.00365:847768 248.007:0 249.01036:0	52.69185:1443 60.30685:1420 82.94521:19546 96.45565:2453 104.99217:67530 164.91956:3608 184.31285:1557 187.97699:3754 205.00294:3828 205.98604:27741 247.24629:6474	1899592	4052372	11984560	10798294	9464144	10721484	10733306	15109385	9071846	6251263	18513294	6913352	12528788	8392526	4801382	6181099	5893050	5433328
630	0.845	247.003	Unknown	[M+NH4]+	adduct linked to 490_[M+H]+	0.96	TRUE	null	null	null	null	null	null	999	FALSE	FALSE	FALSE		FALSE	FALSE	null	null	null	null	null	null	null	11.42	BLANK_Pos_2	247.00366:467998 248.00701:54223 249.01037:37903	62.98233:1793 69.78705:3716 79.617:1613 81.20866:1656 82.94591:3132 88.39919:1594 104.99208:42597 125.43626:1512 164.92126:66047 247.16519:3724 247.24631:3155	1537288	4917656	4458846	4015249	6549955	8062112	7020646	7206186	4325702	6047642	6582704	7488251	4906710	9260088	4998311	6146550	7406192	7101269
631	12.806	247.004	Unknown	[M+H]+		0.24	TRUE	null	null	null	null	null	null	999	FALSE	FALSE	FALSE		FALSE	FALSE	null	null	null	null	null	null	null	5.38	FAS-1	247.00348:813917 248.00683:92273 249.01019:54789	53.1072:1454 69.31878:3402 72.63076:1884 73.08442:1662 82.94521:25587 103.12832:1691 103.16111:1818 104.99219:62379 114.39312:1904 125.99517:1467 132.39221:1568 135.787:1780 140.51823:1493 164.92157:3213 187.97699:2782 205.00294:8043 205.9865:32189 229.00441:2289 247.24629:3191	1468235	2747544	12589969	10357048	10895697	7425742	11709935	11551207	15396268	12808749	12181963	9441185	6374656	8487917	9019847	8471633	9622510	14863967
632	14.773	247.05	Unknown	[M+H]+		0.2	FALSE	null	null	null	null	null	null	999	FALSE	FALSE	FALSE		FALSE	FALSE	null	null	null	null	null	null	null	5.55	BLANK_Pos_1	247.05037:1590901 248.05372:66290 249.05708:34655		9613479	4319190	5333362	2484520	3035654	3853028	2524675	2765907	4866342	9985315	8430080	3834412	5582062	7578756	11692601	3093498	6793890	4639154
633	0.826	247.094	Unknown	[M+Na]+	ion correlated with 742; adduct linked to 710_[M+CH3OH+H]+	0.92	FALSE	null	null	null	null	null	null	999	FALSE	FALSE	FALSE		FALSE	FALSE	null	null	null	null	null	null	null	90.13	FAS-2	247.09373:7284379 248.09708:1335646 249.10044:865173		90857	10851	5855976	40292236	5196474	14337907	4514721	7255404	4805330	4061306	5862176	8882099	9532651	7661912	3654934	12557033	4679925	4233342
634	0.826	247.165	Unknown	[M+H]+		0.48	FALSE	null	null	null	null	null	null	999	FALSE	FALSE	FALSE		FALSE	FALSE	null	null	null	null	null	null	null	41.36	QC_Pos_4	247.16464:1409417 248.16799:136138 249.17135:621744		56026	10622	1438222	984986	1185081	386714	497313	495132	444613	1247752	932508	2337439	2312256	2499458	204859	984396	140643	321775
635	0.899	247.217	Unknown	[M+H-H2O]+	adduct linked to 958_[M+Na]+	0.84	FALSE	null	null	null	null	null	null	999	FALSE	FALSE	FALSE		FALSE	FALSE	null	null	null	null	null	null	null	12.87	QC_Pos	247.21652:463674 248.21987:0 249.22323:0		109692	73806	1138332	851700	482074	430122	768691	559725	1474982	2056841	1255295	2358523	842737	1890541	1933032	1038835	1166264	1524276
636	11.145	247.928	Unknown	[M+H]+		0.32	FALSE	null	null	null	null	null	null	999	FALSE	FALSE	FALSE		FALSE	FALSE	null	null	null	null	null	null	null	8.48	MB-2	247.92841:349138 248.93176:0 249.93512:80181		2785778	2849427	2537076	4509649	3595964	2269374	3098402	2628034	4928244	3663164	2325180	603422	1329465	1237681	3325171	2281264	2702908	2001715
637	12.712	247.929	Unknown	[M+H]+		0.72	FALSE	null	null	null	null	null	null	999	FALSE	FALSE	FALSE		FALSE	FALSE	null	null	null	null	null	null	null	5.06	NC-2	247.9285:612620 248.93185:0 249.93521:197968		3901019	2097674	6158010	5517080	14425478	4417682	8971791	7665174	6579216	5452060	8758140	5966764	5885263	3563580	11520533	9729120	8458949	6147978
638	12.397	247.929	Unknown	[M+H]+		0.56	FALSE	null	null	null	null	null	null	999	FALSE	FALSE	FALSE		FALSE	FALSE	null	null	null	null	null	null	null	9.68	NC-3	247.9286:576199 248.93195:0 249.93531:212881		2729031	1814975	4894944	5960929	2298190	2669722	5602692	1553194	6617706	3219902	1228713	1229025	2593881	5381572	2420382	5017436	10168338	1176753
639	0.722	248.15	Unknown	[M+H]+		0.24	FALSE	null	null	null	null	null	null	999	FALSE	FALSE	FALSE		FALSE	FALSE	null	null	null	null	null	null	null	51.79	QC_Pos_1	248.14952:60251 249.15287:62067 250.15623:34219		229636	114948	144559	600015	217216	211545	256242	176113	243029	392416	59281	75460	35434	115712	284384	25723	75611	28730
640	0.79	248.181	Unknown	[M+Na]+	adduct linked to 446_[M+H]+	1	FALSE	null	null	null	null	null	null	999	FALSE	FALSE	FALSE		FALSE	FALSE	null	null	null	null	null	null	null	15.15	MB-5	248.18056:447650 249.18391:992127 250.18727:153151		2458153	2058905	2259896	1509431	1906958	1850960	1575652	2203930	1571756	2361932	2564470	1289555	2854502	1944373	1227962	1279254	1888753	1663749
641	1.019	248.222	Unknown	[M+H]+		0.92	TRUE	null	null	null	null	null	null	999	FALSE	FALSE	FALSE		FALSE	FALSE	null	null	null	null	null	null	null	216.02	FAS-1	248.22188:7897502 249.22523:0 250.22859:0	56.05011:40803 57.07047:12597 69.07034:2451 70.0655:3692 71.08593:16151 72.08136:3239 74.04022:2176 74.06094:242051 75.04449:2064 80.58813:1873 82.0658:2964 88.07602:1673 100.07637:52646 102.09116:29808 104.99214:2696 118.0449:1760 118.08644:181860 136.09674:8569 143.09566:1614 205.96695:2242 230.2123:13505 248.22272:325081	80587	53165	27575256	19597548	48154328	38232848	19482494	39217584	21200776	14757667	43500740	69690256	13054703	47391060	22891768	24159736	34422656	44448748
642	12.589	248.237	Unknown	[M+H]+		0.28	FALSE	null	null	null	null	null	null	999	FALSE	FALSE	FALSE		FALSE	FALSE	null	null	null	null	null	null	null	3.03	NC-6	248.2368:242413 249.24015:0 250.24351:429584		803343	759686	2678567	1368196	1460859	2224160	1741919	1651873	1630206	1404773	2983074	2211786	1480929	2395146	3025920	1872839	3917739	3020797
643	0.717	248.806	Unknown	[M+H]+	ion correlated with 520; ion correlated with 519; ion correlated with 216; ion correlated with 230	0.64	FALSE	null	null	null	null	null	null	999	FALSE	FALSE	FALSE		FALSE	FALSE	null	null	null	null	null	null	null	1060.6	FAS-5	248.80643:90672 249.80978:0 250.81314:185274		0	36892	0	0	242000	301339	364195	242143	45473	78561	152641	141409	98112	173621	0	115079	42921	55025
644	0.859	249.17	Unknown	[M+H]+	adduct linked to 827_[M+Na]+	0.84	TRUE	null	null	null	null	null	null	999	FALSE	FALSE	FALSE		FALSE	FALSE	null	null	null	null	null	null	null	22.33	MB-5	249.16959:1934120 250.17294:559747 251.1763:191705	55.0551:86815 59.77415:1623 68.81672:3323 68.82051:7475 73.0453:2079 73.06547:306332 73.08677:1994 80.94823:3528 82.69776:1764 87.01843:2741 87.04462:347123 91.07523:2195 94.58971:1963 105.05438:3461 114.09076:1766 123.15557:1571 164.91919:24662 192.91547:1726 249.108:2390 249.18636:3680	56371	26477	4983696	3431190	4565554	4526076	4467336	3918291	4938048	4952696	4453386	4909828	16118587	3905933	1361453	4497405	5050674	3872648
645	1.155	249.231	Unknown	[M+H]+		0.96	FALSE	null	null	null	null	null	null	999	FALSE	FALSE	FALSE		FALSE	FALSE	null	null	null	null	null	null	null	5.2	FAS-2	249.23141:194489 250.23476:0 251.23812:135626		542204	470619	699049	1016911	544341	650254	432303	465066	553369	866440	483665	533090	403290	557172	669233	824270	778804	508946
646	1.156	249.897	Unknown	[M+H]+	found in higher mz's MsMs_1995	0.84	TRUE	null	null	null	null	null	null	999	FALSE	FALSE	FALSE		FALSE	FALSE	null	null	null	null	null	null	null	15.53	FAS-5	249.89725:1117098 250.9006:151695 251.90396:0	67.65486:1527 68.91484:3395 68.9181:3475 74.88869:1482 93.52708:1514 102.3921:1721 107.96645:2805 164.92111:166954 173.62572:1586 191.15335:1766 250.17813:9634 250.25322:8028	7364196	5661015	8404962	5868560	10485162	7692064	11412964	15207781	17627410	9962010	4819571	7831228	3592112	9310239	19207282	19493460	17529164	8466316
647	5.159	249.897	Unknown	[M+H]+		0.28	FALSE	null	null	null	null	null	null	999	FALSE	FALSE	FALSE		FALSE	FALSE	null	null	null	null	null	null	null	6.17	MB-1	249.89737:821125 250.90072:308943 251.90408:31546		4214996	2672489	6168200	5278912	5513560	6152681	4931126	4902575	9050946	7080139	5607910	3404185	3461731	3488755	5736094	4617478	4152671	3187952
648	5.625	249.898	Unknown	[M+H]+		0.28	FALSE	null	null	null	null	null	null	999	FALSE	FALSE	FALSE		FALSE	FALSE	null	null	null	null	null	null	null	3.75	FAS-1	249.89752:581162 250.90087:208103 251.90423:0		4884146	3640438	6826456	4379378	3438468	5099891	1802268	3343350	3192006	3737375	3774634	3475298	5968090	2169760	8395837	4573220	3678514	3141954
649	0.677	249.898	Unknown	[M+H]+	found in higher mz's MsMs_2627	0.24	TRUE	null	null	null	null	null	null	999	FALSE	FALSE	FALSE		FALSE	FALSE	null	null	null	null	null	null	null	7.76	QC_Pos_4	249.89737:911528 250.90072:287448 251.90408:17959	58.69434:1510 65.28242:1578 70.59758:1642 71.09936:1739 85.65327:1728 100.36079:1674 107.96752:3236 156.34828:1513 164.92123:131828 191.15587:2224 207.14685:1856 238.25339:1480 250.17815:3197 250.25325:7179	3163774	5242148	7487180	6314095	9861774	7401286	7345624	4943864	6249260	4004394	10328107	9650819	6165242	5122132	4311852	10192054	8665875	7439054
650	0.78	250.093	Unknown	[M+H]+		0.6	FALSE	null	null	null	null	null	null	999	FALSE	FALSE	FALSE		FALSE	FALSE	null	null	null	null	null	null	null	42.94	NC-4	250.09335:733602 251.0967:151617 252.10006:632348		11555	0	793921	551457	397811	393565	174041	420036	1691692	294617	1471961	643679	267162	1356880	4601264	3126599	3689575	3533101
651	2.061	250.177	Unknown	[M+H]+	found in higher mz's MsMs_1902; adduct linked to 917_[M+H-H2O]+	0.84	FALSE	null	null	null	null	null	null	999	FALSE	FALSE	FALSE		FALSE	FALSE	null	null	null	null	null	null	null	12.73	FAS-3	250.17697:2267672 251.18032:423469 252.18368:0		2589534	1891222	6395454	7343299	15234693	8467379	13687328	9753552	6525654	6789891	5199508	8299354	6365678	5307234	12599476	7172714	7416602	5870822
652	12.7	250.177	Unknown	[M+H]+		0.64	FALSE	null	null	null	null	null	null	999	FALSE	FALSE	FALSE		FALSE	FALSE	null	null	null	null	null	null	null	1.98	NC-5	250.17743:323126 251.18078:144243 252.18414:0		1106746	603898	2479520	1388166	3865940	3947204	5139834	3042543	3435041	4278474	4310968	3200366	2376922	3081916	1835524	1862174	2075215	2740272
653	8.995	250.178	Unknown	[M+H]+		0.44	FALSE	null	null	null	null	null	null	999	FALSE	FALSE	FALSE		FALSE	FALSE	null	null	null	null	null	null	null	3.3	FAS-5	250.17751:407966 251.18086:91346 252.18422:0		1105861	1198931	2434323	3163751	4593152	2663807	6306062	3882730	6211222	6412981	2280243	5985303	1047667	2102677	1556009	3494670	2044104	2694733
654	2.199	250.178	Unknown	[M+H]+	found in higher mz's MsMs_1903	0.92	TRUE	null	null	null	null	null	null	999	FALSE	FALSE	FALSE		FALSE	FALSE	null	null	null	null	null	null	null	18.55	MB-3	250.1778:960513 251.18115:148414 252.18451:0	68.64108:5219 68.64486:5792 75.62633:1495 80.94817:12768 82.42027:1667 96.45746:3460 98.98457:1958 107.96736:14604 156.12973:1562 164.92133:106014 250.17638:23446 250.25333:8882	2553700	2393746	8288340	10791299	19781346	9649263	16789176	10893545	8142499	8972305	7645612	10684621	10439753	8670146	17982058	7737253	10320365	9894370
655	0.927	250.178	Unknown	[M+Na]+	adduct linked to 737_[M+CH3OH+H]+	0.92	TRUE	null	null	null	null	null	null	999	FALSE	FALSE	FALSE		FALSE	FALSE	null	null	null	null	null	null	null	49.59	FAS-1	250.17776:4060968 251.18111:1233613 252.18447:217578	51.42878:1570 65.18248:1668 69.44597:2054 80.94826:9682 81.07068:1647 99.94154:1560 104.64602:1430 107.96649:6654 115.46018:1904 128.95364:32845 144.92683:2380 164.91978:132214 207.14973:3467 224.91127:1636 232.16978:1803 250.17818:169430 250.25185:14568	2409412	2391112	24981508	7156848	25532048	26875128	26256322	22835704	16480252	18051092	16439178	18235472	25493344	16401961	21502748	3092784	21440906	17239034
656	1.464	250.253	Unknown	[M+H]+	similar chromatogram in higher mz_2050; similar chromatogram in higher mz_3490; similar chromatogram in higher mz_3331	0.8	FALSE	null	null	null	null	null	null	999	FALSE	FALSE	FALSE		FALSE	FALSE	null	null	null	null	null	null	null	5.01	MB-4	250.25287:294978 251.25622:0 252.25958:0		631530	469709	2069318	1599376	1738749	1685939	1569150	1823466	1352153	1202195	2099890	2791788	444965	1747096	810633	1026028	1217215	1378342
657	0.718	250.804	Unknown	[M+H]+	ion correlated with 1107; ion correlated with 1145; ion correlated with 1002; ion correlated with 124	0.68	FALSE	null	null	null	null	null	null	999	FALSE	FALSE	FALSE		FALSE	FALSE	null	null	null	null	null	null	null	1421.32	FAS-5	250.80388:120612 251.80723:0 252.81059:115334		0	48779	35078	0	322444	417962	473194	339288	43583	110161	163757	251546	125786	299869	22163	218439	102734	77356
658	12.728	250.903	Unknown	[M+H]+		0.4	FALSE	null	null	null	null	null	null	999	FALSE	FALSE	FALSE		FALSE	FALSE	null	null	null	null	null	null	null	5.93	MB-1	250.90274:1119984 251.90609:0 252.90945:282409		4012204	3720038	6307489	13279701	6345988	22280180	8742966	7354304	16074766	15165682	8406662	8026532	10532416	13955521	22657278	17830202	8463549	17156398
659	11.121	250.903	Unknown	[M+H]+		0.56	FALSE	null	null	null	null	null	null	999	FALSE	FALSE	FALSE		FALSE	FALSE	null	null	null	null	null	null	null	6.19	MB-1	250.90283:812939 251.90618:0 252.90954:276598		10053395	2204085	9935449	4189151	6318574	8613228	3575940	6914122	8731028	12902416	4764972	3536071	4083409	5624322	6392828	6725765	6716334	5290502
660	12.951	250.903	Unknown	[M+H]+		0.4	FALSE	null	null	null	null	null	null	999	FALSE	FALSE	FALSE		FALSE	FALSE	null	null	null	null	null	null	null	2.75	NC-1	250.90289:1284338 251.90624:0 252.9096:413045		7836718	6577708	21617290	5483630	12598670	9099232	14546624	10319216	6254966	8271624	10020072	20310562	2442224	3984250	17146052	20323434	11916441	10708904
661	12.351	250.903	Unknown	[M+H]+		0.6	FALSE	null	null	null	null	null	null	999	FALSE	FALSE	FALSE		FALSE	FALSE	null	null	null	null	null	null	null	7.12	FAS-1	250.90289:906940 251.90624:0 252.9096:265455		2589866	2812473	10563138	11199875	2989772	4374366	8824205	9916927	4940810	4831482	2514146	612945	2238094	1040139	3755454	1366603	2781914	1063581
662	0.876	250.949	Unknown	[M+H]+	adduct linked to 508_[M+H-H2O]+	0.84	FALSE	null	null	null	null	null	null	999	FALSE	FALSE	FALSE		FALSE	FALSE	null	null	null	null	null	null	null	6.55	NC-1	250.94917:582083 251.95252:0 252.95588:0		1326067	1033040	1873334	605327	1715428	1473884	1936256	970209	1497268	1854720	2394522	1591078	397227	1923819	2978366	1745202	2366540	2339975
663	0.83	251.148	Unknown	[M+H-H2O]+	adduct linked to 984_[M+Na]+	0.44	FALSE	null	null	null	null	null	null	999	FALSE	FALSE	FALSE		FALSE	FALSE	null	null	null	null	null	null	null	27.39	FAS-4	251.1483:741196 252.15165:362787 253.15501:30792146		74343	36280	2796290	2591619	2334074	4421800	3187646	2214651	2515761	2900151	3151400	2344222	2914590	2177079	561537	1919550	1947689	2178287
664	1.576	251.248	Unknown	[M+H]+		0.24	FALSE	null	null	null	null	null	null	999	FALSE	FALSE	FALSE		FALSE	FALSE	null	null	null	null	null	null	null	4.41	QC_Pos_2	251.24817:148963 252.25152:0 253.25488:235266		13837	3749	55815	57299	8249	56079	66230	42963	107719	208505	197130	54230	389102	115224	301313	382428	191323	103809
665	0.655	251.979	Unknown	[M+H]+	ion correlated with 1156; adduct linked to 855_[M+Na]+	0.4	FALSE	null	null	null	null	null	null	999	FALSE	FALSE	FALSE		FALSE	FALSE	null	null	null	null	null	null	null	3.84	FAS-5	251.9789:204553 252.98225:0 253.98561:0		59102	733102	202836	514981	922300	813037	1167799	914210	202244	779763	656936	753699	355619	572746	224211	379517	804136	606300
666	1.507	251.979	Unknown	[M+H]+		0.36	FALSE	null	null	null	null	null	null	999	FALSE	FALSE	FALSE		FALSE	FALSE	null	null	null	null	null	null	null	4.56	NC-5	251.97891:246180 252.98226:0 253.98562:0		81090	791842	152663	1885911	2359083	2355258	1728907	1336982	1037347	1818742	1690572	3467095	618246	812678	219345	1323494	1126860	1676666
667	1.759	251.981	Unknown	[M+H]+	similar chromatogram in higher mz_1964; similar chromatogram in higher mz_1118; similar chromatogram in higher mz_1137; similar chromatogram in higher mz_681; similar chromatogram in higher mz_1973; similar chromatogram in higher mz_2726	0.52	TRUE	null	null	null	null	null	null	999	FALSE	FALSE	FALSE		FALSE	FALSE	null	null	null	null	null	null	null	7.38	QC_Pos	251.98065:797039 252.984:75538 253.98736:566086	56.05031:1379 61.06743:1479 70.06604:1674 74.64278:1445 81.21488:1671 87.04463:3229 96.46192:1592 112.77059:1610 116.05322:32120 135.98082:2096 148.02425:19925 163.9772:1863 166.91643:7433 171.12251:2294 177.97466:15848 195.98399:2362 198.70316:1726 205.98692:23943 227.95917:2215 228.96475:79011 229.00107:3716 245.00456:1727 251.9821:19601 252.1796:1634 252.20619:8811 252.26698:2927	176423	804801	1464327	2002300	2313009	2481232	1864072	1688211	981922	977986	1784975	3979656	4939912	6163118	1071728	1899607	1562158	2624133
668	1.19	251.981	Unknown	[M+H]+	ion correlated with 1547; similar chromatogram in higher mz_833	0.88	TRUE	null	null	null	null	null	null	999	FALSE	FALSE	FALSE		FALSE	FALSE	null	null	null	null	null	null	null	10.07	MB-4	251.98079:715912 252.98414:138053 253.9875:593341	66.76735:1501 70.06548:1912 70.72041:1511 88.02193:2128 89.98685:1735 95.0856:1755 116.05314:26238 148.02438:17135 150.97366:1539 164.02701:1623 166.91643:3320 168.9415:1871 177.97365:12886 187.78395:1730 195.9866:2385 205.98653:2010 227.9559:3310 228.96478:64909 251.98157:19766 252.20618:10056 252.26698:1813	474171	2182563	1358124	776080	2882995	2805434	2457704	2892022	1627001	1925954	2206968	5383494	3778305	2791096	1167750	773527	2798416	2258660
669	4.883	252.02	Unknown	[M+H]+	similar chromatogram in higher mz_2524	0.6	FALSE	null	null	null	null	null	null	999	FALSE	FALSE	FALSE		FALSE	FALSE	null	null	null	null	null	null	null	5.15	QC_Pos_1	252.01974:437267 253.02309:0 254.02645:0		418349	161400	3707106	2212362	2135458	2099166	2259204	1432729	2819194	2365550	2035842	2190275	826430	2410415	4939815	3126031	3387961	2202690
670	0.787	252.156	Unknown	[M+NH4]+	adduct linked to 796_[M+CH3OH+H]+	0.8	FALSE	null	null	null	null	null	null	999	FALSE	FALSE	FALSE		FALSE	FALSE	null	null	null	null	null	null	null	16.19	FAS-2	252.15631:1334218 253.15966:3828546 254.16302:1049098		960856	893671	4912890	7869627	2941465	6920837	3530637	2427816	2748664	2896324	2816410	3690544	2948769	2718254	2018645	1797318	2834563	2206510
671	12.534	252.227	Unknown	[M+H]+		0.88	FALSE	null	null	null	null	null	null	999	FALSE	FALSE	FALSE		FALSE	FALSE	null	null	null	null	null	null	null	4.91	NC-3	252.22749:449505 253.23084:0 254.2342:21388		1155657	2308096	4240580	4990126	5346092	4392105	1963972	3909783	3354555	6938259	7759341	6280336	5140428	1573190	8837599	7232716	4631450	2648957
672	1.667	252.269	Unknown	[M+H]+	found in higher mz's MsMs_1064; found in higher mz's MsMs_920; similar chromatogram in higher mz_5148	0.88	TRUE	null	null	null	null	null	null	999	FALSE	FALSE	FALSE		FALSE	FALSE	null	null	null	null	null	null	null	9.74	FAS-4	252.26851:461551 253.27186:77222 254.27522:0	55.05506:2202 56.0504:26003 58.32922:1378 67.05505:11597 68.50694:1330 68.67021:2816 68.67399:8892 69.07034:1806 70.86903:1475 72.97844:1409 81.07067:9877 82.94518:3815 83.08581:1609 84.08106:2185 95.08561:6626 97.99154:1768 98.98454:1815 107.96648:3534 116.00227:1668 138.96841:1569 166.91644:4020 168.59834:1637 205.98656:8238 208.55682:1652 252.20621:8931 252.26718:29044	64430	26294	4319210	2377692	2928810	3204434	2627446	3660255	2400936	1902643	3394972	4294597	950847	3675990	2073265	2297000	2497842	1491456
673	0.716	252.801	Unknown	[M+H-H2O]+	adduct linked to 991_[M+H]+	0.4	FALSE	null	null	null	null	null	null	999	FALSE	FALSE	FALSE		FALSE	FALSE	null	null	null	null	null	null	null	790.65	FAS-5	252.8006:70362 253.80395:0 254.80731:46233		0	8421	7164	0	134596	170128	272275	122526	38220	26226	73773	62730	48495	95876	0	65291	33789	30225
674	0.702	252.9	Unknown	[M+NH4]+	adduct linked to 519_[M+H]+	0.64	FALSE	null	null	null	null	null	null	999	FALSE	FALSE	FALSE		FALSE	FALSE	null	null	null	null	null	null	null	3.59	FAS-2	252.89957:147549 253.90292:0 254.90628:0		637491	734010	400274	660082	476669	506733	801530	525318	366706	422289	517234	431858	348499	513786	313828	330743	446620	320459
675	12.713	252.9	Unknown	[M+H]+		0.72	FALSE	null	null	null	null	null	null	999	FALSE	FALSE	FALSE		FALSE	FALSE	null	null	null	null	null	null	null	4.1	FAS-1	252.89961:400739 253.90296:0 254.90632:0		2471954	1125341	4371516	1892725	2438769	2225882	2063841	1705085	3329503	2870778	2845152	2772289	5211077	2559190	3354471	2290291	2585952	3710722
676	0.725	253.128	Unknown	[M+H]+		0.84	TRUE	null	null	null	null	null	null	999	FALSE	FALSE	FALSE		FALSE	FALSE	null	null	null	null	null	null	null	9.63	FAS-1	253.12833:189270 254.13168:73895 255.13504:64463	59.22734:1579 67.05501:1944 68.59093:3772 68.59471:8298 70.0655:2398 72.08136:1833 73.6112:1699 76.77599:1574 81.07068:2884 82.94518:2162 89.06042:6454 95.08562:2438 96.08113:12612 98.98457:3235 103.03896:9743 107.08649:2009 112.19686:1710 115.52495:1491 120.26947:1534 124.11148:7274 130.09738:1568 133.08568:1834 133.38182:1530 142.93828:1797 148.02426:1564 164.92157:7615 167.15404:1593 177.97023…	219396	171011	855622	1113225	701705	1726732	485639	622161	651260	645366	815524	723353	2104178	451024	1231863	887158	692812	543701
677	0.806	253.164	Unknown	[M+H]+	ion correlated with 863; ion correlated with 1084; ion correlated with 854; adduct linked to 815_[M+NH4]+; found in higher mz's MsMs_815	0.92	TRUE	null	null	null	null	null	null	999	FALSE	FALSE	FALSE		FALSE	FALSE	null	null	null	null	null	null	null	47.59	FAS-1	253.16422:2564370 254.16757:1167018 255.17093:0	55.39728:1859 56.24069:1871 59.05008:34781 69.61757:3031 70.0655:3084 72.08136:1759 87.04465:10117 89.06039:149022 95.0865:2409 96.08112:8834 98.98456:2263 103.07536:12269 104.99316:7604 105.07077:2262 107.07072:2856 107.08649:1932 124.11148:6773 128.95352:6379 130.08612:3201 133.08549:33715 147.10094:2168 151.09695:1938 177.11299:2313 191.14088:1913 195.1228:2324 236.2119:8468 253.11679:5573 253…	84726	52355	15031549	16870776	15392507	106624688	11386138	5682760	20664524	13389538	19529706	18557506	13691726	16522019	10160319	15238443	14905662	14893486
678	1.2	253.239	Unknown	[M+H-H2O]+	adduct linked to 966_[M+NH4]+	0.84	TRUE	null	null	null	null	null	null	999	FALSE	FALSE	FALSE		FALSE	FALSE	null	null	null	null	null	null	null	3.5	BLANK_Pos_1	253.23859:307170 254.24194:38365 255.2453:48460	52.4348:1535 57.03069:1671 62.98231:1439 64.9867:1480 69.07032:1502 70.06548:2104 72.08134:2681 81.07065:2155 82.94515:1687 87.04462:1796 93.07057:1867 95.08559:3108 96.08101:11934 98.0965:3106 98.98452:6475 107.08645:1934 111.30924:1592 124.11143:7153 125.57358:1502 128.95348:4065 140.9315:1556 142.49185:1609 165.12865:1520 236.21181:9501	2256870	2473110	3301973	2706525	3834696	3901770	2067506	2433877	2623544	2183651	3721104	3604753	1589681	3108126	3477898	3209396	2387720	3603825
679	1.498	253.239	Unknown	[M+H-H2O]+	adduct linked to 965_[M+H]+	0.6	FALSE	null	null	null	null	null	null	999	FALSE	FALSE	FALSE		FALSE	FALSE	null	null	null	null	null	null	null	2.87	FAS-2	253.23863:359393 254.24198:4381136 255.24534:667081		1451564	1338718	4390324	5365412	2391400	3227524	2831698	5764230	2790946	4531358	3887359	3149236	1556433	4233888	2195494	1859138	2720161	3455789
680	1.362	253.263	Unknown	[M+H]+		0.52	FALSE	null	null	null	null	null	null	999	FALSE	FALSE	FALSE		FALSE	FALSE	null	null	null	null	null	null	null	14.32	QC_Pos_4	253.26341:869970 254.26676:0 255.27012:0		3179	21497	51597	422864	6937	0	8124	0	818213	805616	1289621	538461	364798	459559	883551	1358153	1032526	1464835
681	1.787	253.979	Unknown	[M+H]+		0.24	FALSE	null	null	null	null	null	null	999	FALSE	FALSE	FALSE		FALSE	FALSE	null	null	null	null	null	null	null	24.59	QC_Pos	253.97896:347408 254.98231:0 255.98567:0		0	4194	199617	0	0	46997	0	0	0	0	0	324216	386652	26610	78534	0	0	0
682	1.173	253.979	Unknown	[M+H]+	similar chromatogram in higher mz_5618	0.56	TRUE	null	null	null	null	null	null	999	FALSE	FALSE	FALSE		FALSE	FALSE	null	null	null	null	null	null	null	24.73	QC_Pos_2	253.97935:550409 254.9827:101746 255.98606:39410	50.17651:1691 62.98233:1625 68.61514:12257 87.04388:6632 88.02195:2123 89.63888:1457 107.08544:1837 111.08015:1885 115.69475:1543 116.05318:24279 128.95352:11112 132.1469:1576 148.024:12703 150.02095:2880 178.45319:1523 179.97346:8857 183.96915:1490 226.77217:1701 229.95413:2116 230.96292:63532 253.97841:18323 254.2475:3041	72151	46730	396833	22252	394355	259338	59529	532517	43922	97197	103966	1591274	1033289	149243	211043	0	359947	0
683	0.856	254.196	Unknown	[M+H]+		0.68	FALSE	null	null	null	null	null	null	999	FALSE	FALSE	FALSE		FALSE	FALSE	null	null	null	null	null	null	null	12.88	MB-3	254.19632:862194 255.19967:0 256.20303:0		655	3850	4210476	3222995	3840911	9833258	4422976	3578543	4045440	4105714	5555368	4487863	3709934	4558985	616829	3443854	3206306	4101049
684	1.617	254.247	Unknown	[M+H-H2O]+	adduct linked to 849_[M+H]+; found in higher mz's MsMs_849; similar chromatogram in higher mz_2647; similar chromatogram in higher mz_2848; similar chromatogram in higher mz_2782; similar chromatogram in higher mz_844; similar chromatogram in higher mz_1474; similar chromatogram in higher mz_2840; similar chromatogram in higher mz_3661; similar chromatogram in higher mz_4403; similar chromatogram…	1	TRUE	null	null	null	null	null	null	999	FALSE	FALSE	FALSE		FALSE	FALSE	null	null	null	null	null	null	null	52.3	BLANK_Pos_1	254.24719:1091809 255.25054:238939 256.2539:225761	57.07075:3170 62.98278:2716 67.45524:1528 69.40698:3493 70.06603:1741 86.06078:8171 87.04462:10809 100.07618:19778 101.19959:1621 113.44269:1711 128.95348:3496 164.91949:2671 197.64192:1530 201.0405:1559 244.85544:1594 254.24684:65762	5792674	5734563	19609972	19439126	19965626	15632755	16722758	19939702	13355014	13528081	16851528	17184184	12145424	19681040	19027544	19405392	21592160	19558808
685	1.348	254.247	Unknown	[M+H-H2O]+	adduct linked to 850_[M+H]+; adduct linked to 609_[M+Na]+; similar chromatogram in higher mz_1839; similar chromatogram in higher mz_3352; similar chromatogram in higher mz_3778	0.92	TRUE	null	null	null	null	null	null	999	FALSE	FALSE	FALSE		FALSE	FALSE	null	null	null	null	null	null	null	16.23	MB-4	254.24724:1405659 255.25059:363208 256.25395:1424625	55.05505:8569 56.05031:12475 57.07076:3952 67.05499:9636 68.73448:6552 68.73827:3607 69.07033:9813 71.08628:2036 79.05456:2218 81.07066:11107 82.06577:6777 83.08579:6154 86.0608:1969 87.04463:8370 93.07059:3248 95.08648:7420 97.06418:1933 97.10138:3238 107.08646:2614 109.10126:3337 121.10076:3300 128.95349:7107 143.00473:1610 224.23724:15237 236.23595:10350 254.246:77751	286803	158743	6868956	3926941	3181496	4270121	2227810	4256140	3460336	3404694	6062002	7954342	2404251	5864393	3444284	2026706	2189226	3951677
686	0.718	254.824	Unknown	[M+H-H2O]+	ion correlated with 1182; adduct linked to 973_[M+NH4]+; adduct linked to 851_[M+H]+	0.72	FALSE	null	null	null	null	null	null	999	FALSE	FALSE	FALSE		FALSE	FALSE	null	null	null	null	null	null	null	340.29	NC-2	254.82361:141857 255.82696:0 256.83032:338393		9002	28203	44970	0	369638	288157	390991	212257	175164	130805	107485	101506	67354	90727	472987	560133	86358	11330
687	1.359	254.953	Unknown	[M+H]+		0.24	FALSE	null	null	null	null	null	null	999	FALSE	FALSE	FALSE		FALSE	FALSE	null	null	null	null	null	null	null	3.29	FAS-4	254.9532:197858 255.95655:0 256.95991:0		32500	579843	237855	445521	634108	2832046	936644	665047	533703	683725	100779	1563277	701616	1386146	239689	121877	1814929	416441
688	12.521	254.982	Unknown	[M+H]+		0.24	FALSE	null	null	null	null	null	null	999	FALSE	FALSE	FALSE		FALSE	FALSE	null	null	null	null	null	null	null	4.94	QC_Pos_1	254.98222:814529 255.98557:0 256.98893:0		4103157	2805672	11340015	9178898	9474278	6909272	7188497	10080802	9890944	3215499	4227794	3022044	14269949	9082749	5824886	11278844	12583452	6653080
689	12.225	254.982	Unknown	[M+H]+		0.6	FALSE	null	null	null	null	null	null	999	FALSE	FALSE	FALSE		FALSE	FALSE	null	null	null	null	null	null	null	12.65	QC_Pos_3	254.98224:696948 255.98559:0 256.98895:0		1424937	1735991	5563270	3980762	4828084	6076453	5974904	4905684	6568698	4706380	6010232	4122350	5090978	2975282	9946818	4400094	1640601	4430612
690	0.843	254.982	Unknown	[M+CH3OH+H]+	ion correlated with 2707; ion correlated with 2104; ion correlated with 1473; adduct linked to 614_[M+Na]+; found in higher mz's MsMs_4891; found in higher mz's MsMs_4036; found in higher mz's MsMs_3330; found in higher mz's MsMs_2585	1	TRUE	null	null	null	null	null	null	999	FALSE	FALSE	FALSE		FALSE	FALSE	null	null	null	null	null	null	null	347.3	FAS-1	254.98238:9790485 255.98573:1058965 256.98909:0	50.9918:2327 59.03281:2181 62.98233:4871 68.81349:13008 78.69243:2554 90.97723:191524 104.99216:865452 105.02888:9939 123.05584:2461 139.0726:2213 150.38066:2465 154.08646:2446 172.97862:34238 186.99525:38719 198.79889:2801 209.11797:4524 212.63275:2561 231.77429:2632 255.11884:12819	1678159	1476340	55203492	50544168	68173864	82567928	59702672	57538804	22490558	27761618	58467232	92588552	52854696	103331200	667109760	91036784	82511936	94804000
691	0.753	255.117	Unknown	[M+CH3OH+H]+	adduct linked to 552_[M+NH4]+	0.24	FALSE	null	null	null	null	null	null	999	FALSE	FALSE	FALSE		FALSE	FALSE	null	null	null	null	null	null	null	4.59	QC_Pos_3	255.11726:118979 256.12061:0 257.12397:50731		54651	84261	160617	287718	176933	127823	110508	129736	22549	48200	128928	33941	895899	42779	126793	10161	26664	47644
692	0.843	255.156	Unknown	[M+H]+	ion correlated with 1464; adduct linked to 956_[M+CH3OH+H]+	0.2	FALSE	null	null	null	null	null	null	999	FALSE	FALSE	FALSE		FALSE	FALSE	null	null	null	null	null	null	null	20.14	MB-5	255.15602:2410853 256.15937:254491 257.16273:4764144		303775	567601	3123542	322824	221770	171566	237802	263278	436386	459017	765785	199078	14737927	514382	131818	245920	272895	933461
693	1.695	255.279	Unknown	[M+H]+	similar chromatogram in higher mz_908; similar chromatogram in higher mz_911; similar chromatogram in higher mz_2286	0.28	FALSE	null	null	null	null	null	null	999	FALSE	FALSE	FALSE		FALSE	FALSE	null	null	null	null	null	null	null	1233.84	MB-2	255.2789:144967 256.28225:3715 257.28561:53101		0	0	39674	100109	33842	112124	31808	0	103649	693713	25387	171031	0	277886	43770	290955	89298	92289
694	0.797	256.175	Unknown	[M+NH4]+	adduct linked to 543_[M+H]+	1	TRUE	null	null	null	null	null	null	999	FALSE	FALSE	FALSE		FALSE	FALSE	null	null	null	null	null	null	null	39.09	FAS-4	256.17496:5146578 257.17831:1058687 258.18167:232418	57.07076:11466 58.06599:3556 60.08137:26075 62.18485:2156 71.08628:3466 73.06544:1876 85.10175:2345 87.04463:3909 89.0325:2861 89.06039:430348 89.08991:2212 95.08648:2009 98.9752:2323 102.5141:1753 107.07069:11773 121.13744:2127 130.08609:13481 133.08563:221699 151.09694:16713 174.14996:7882 177.11264:26385 195.12276:9803 232.96373:1842 239.14882:116072 240.85611:1734 244.13017:1801 256.11514:329…	2940923	3498415	11436549	11396788	6863851	29310968	8721912	8452838	15195268	9340754	16223026	10862696	9471428	6805032	8987565	11455848	11508413	9674332
695	1.208	256.175	Unknown	[M+H]+		0.36	FALSE	null	null	null	null	null	null	999	FALSE	FALSE	FALSE		FALSE	FALSE	null	null	null	null	null	null	null	2.79	NC-2	256.17505:200937 257.1784:0 258.18176:0		770268	910394	1235787	1359006	1453857	831617	1194572	1318462	706933	1877134	896875	828288	267842	716735	2055349	2156104	1246909	1039707
696	2.743	256.226	Unknown	[M+H]+	similar chromatogram in higher mz_1972; similar chromatogram in higher mz_980; similar chromatogram in higher mz_2834; similar chromatogram in higher mz_4026	0.64	FALSE	null	null	null	null	null	null	999	FALSE	FALSE	FALSE		FALSE	FALSE	null	null	null	null	null	null	null	5.25	FAS-3	256.2265:702030 257.22985:95364 258.23321:22206		306301	220734	1658232	2205744	4257738	1710856	3642318	1936946	1961648	1611994	1235338	2084570	1277161	1148606	3259818	1606696	1643810	1550469
697	2.175	256.227	Unknown	[M+NH4]+	adduct linked to 831_[M+CH3OH+H]+	0.88	FALSE	null	null	null	null	null	null	999	FALSE	FALSE	FALSE		FALSE	FALSE	null	null	null	null	null	null	null	8.72	FAS-3	256.22653:1081341 257.22988:194101 258.23324:0		463020	440244	3403400	4156666	7633054	2862730	6255390	2864927	3150951	2589604	2031646	3491986	2548724	2392752	9850265	3142788	2961389	2784572
698	2.947	256.227	Unknown	[M+H]+	similar chromatogram in higher mz_2130; similar chromatogram in higher mz_2754; similar chromatogram in higher mz_8303; similar chromatogram in higher mz_8305	0.76	TRUE	null	null	null	null	null	null	999	FALSE	FALSE	FALSE		FALSE	FALSE	null	null	null	null	null	null	null	5.54	FAS-2	256.22653:347130 257.22988:36491 258.23324:76021	55.05505:2109 55.52147:1860 57.07035:8684 58.06598:2855 60.08146:24545 67.05499:1773 69.07033:3524 71.08571:2471 76.25407:1849 81.06996:7241 85.10174:2138 89.0596:6433 95.08559:8858 97.10138:3017 109.10126:3846 111.11678:1920 119.96597:1708 121.10203:2153 133.08563:2053 256.26294:15633 256.29803:285873	194580	368656	2132552	2504962	4485856	1999403	3458940	2075137	2150539	1712902	1419876	2078590	1596426	1491265	3416661	1928703	2050995	1837365
699	1.915	256.299	Unknown	[M+H]+	similar chromatogram in higher mz_1770	0.68	TRUE	null	null	null	null	null	null	999	FALSE	FALSE	FALSE		FALSE	FALSE	null	null	null	null	null	null	null	12.81	FAS-1	256.29944:3306420 257.30279:677803 258.30615:18390	55.05507:1545 57.07037:9573 58.06558:1491 60.08137:19791 62.98233:1649 67.05501:3664 68.65997:9832 69.07034:3389 71.0863:2465 80.94826:1718 81.06998:2374 85.10102:3791 89.06042:3226 95.08562:7157 96.46104:1644 109.1013:2056 133.08568:2442 172.58003:1639 256.263:14484 256.2981:274926	10676556	5591962	45484668	40263976	26260968	20368122	25891990	36673896	39575628	36901844	38788972	35497004	39086424	46768972	52571668	35925304	36202460	50814872
700	15.913	256.299	Unknown	[M+H]+		0.32	TRUE	null	null	null	null	null	null	999	FALSE	FALSE	FALSE		FALSE	FALSE	null	null	null	null	null	null	null	1.38	MB-1	256.29944:3574802 257.30279:538001 258.30615:0	57.07083:15529 58.06599:3940 60.0815:41395 62.98232:2766 68.62643:12366 71.08629:8126 80.94833:15108 82.94517:2621 85.10175:3302 88.076:3571 89.06041:3357 102.09105:2121 104.99212:2281 125.67377:1629 136.76186:1941 148.47113:1638 154.12273:2354 183.10112:1692 213.44388:1616 219.12816:1747 256.20642:20015 256.26297:40979 256.29807:493020	31330624	9402122	16772501	12221474	24095054	20371968	46003992	35243188	20462906	26714906	38035784	18620040	42992004	16696367	22646684	12818379	39916480	26387564
701	2.188	256.299	Unknown	[M+H]+		0.44	TRUE	null	null	null	null	null	null	999	FALSE	FALSE	FALSE		FALSE	FALSE	null	null	null	null	null	null	null	4.48	FAS-2	256.29947:2201870 257.30282:443629 258.30618:0	57.07048:17382 60.0813:19264 67.05499:2980 69.07033:6367 69.56744:2618 71.08639:11390 81.06996:8701 83.08579:2232 85.10174:4058 88.076:2112 89.0604:3344 95.08559:8119 97.10138:2610 109.10126:6753 133.08563:2753 256.26294:21330 256.29803:275115	4225128	7226846	23799642	20019676	24478396	19016864	31540152	15436463	26693176	28323910	30388514	17239642	33272028	24166198	38572220	25592530	43032920	29341658
702	1.39	256.3	Unknown	[M+NH4]+	adduct linked to 832_[M+CH3OH+H]+	0.72	TRUE	null	null	null	null	null	null	999	FALSE	FALSE	FALSE		FALSE	FALSE	null	null	null	null	null	null	null	29.89	FAS-2	256.29953:18168514 257.30288:4615090 258.30624:246167	57.0708:33739 58.06556:5899 60.08142:137293 71.08627:19780 85.10174:14554 256.298:1517383	14875372	12172153	37279476	138237328	33631572	83195520	67263160	10748181	40211844	56997820	44240060	42379472	42189336	32390366	47503472	53009616	53494948	49574664
703	0.829	256.3	Unknown	[M+H]+		0.56	TRUE	null	null	null	null	null	null	999	FALSE	FALSE	FALSE		FALSE	FALSE	null	null	null	null	null	null	null	5.84	FAS-1	256.29959:1903037 257.30294:167067 258.3063:0	57.07077:4077 60.08145:24572 62.9828:3738 68.61519:1651 71.0863:2893 89.06042:5629 91.05466:1883 121.1008:1708 133.08568:1918 134.05951:7155 135.06343:6286 149.0789:2113 156.94907:2249 239.14906:1988 256.09576:3251 256.15021:6958 256.263:13977 256.2981:283047	14727200	14084489	26552714	26033246	15436661	16879870	17294214	28231406	28907596	23761096	29331380	16945750	12937267	20185880	16563345	17873794	26965230	29166236
704	1.073	256.3	Unknown	[M+H]+	adduct linked to 889_[M+Na]+	0.32	TRUE	null	null	null	null	null	null	999	FALSE	FALSE	FALSE		FALSE	FALSE	null	null	null	null	null	null	null	8.9	FAS-3	256.29999:2400830 257.30334:0 258.3067:0	54.88997:1453 57.07036:3404 58.06558:1840 60.08142:21827 61.28213:1459 70.29584:1943 71.08572:3862 84.77058:1373 89.05962:6409 133.08566:1778 170.67958:1677 176.02684:1409 256.263:16485 256.2981:271096	12572532	8525262	14930806	18380612	15229456	8298598	11562736	16800278	27785636	14223611	6417649	17366668	12222307	947959	13002274	6718752	16509607	17144316
705	0.716	256.821	Unknown	[M+H-H2O]+	adduct linked to 986_[M+H]+; adduct linked to 795_[M+CH3OH+H]+	0.88	FALSE	null	null	null	null	null	null	999	FALSE	FALSE	FALSE		FALSE	FALSE	null	null	null	null	null	null	null	944.61	NC-2	256.82056:202870 257.82391:0 258.82727:165770		34082	37047	122542	0	573327	498407	621849	326274	232474	132461	136590	156896	117844	148071	737256	776922	132398	55346
706	1.514	257.099	Unknown	[M+H]+		0.76	FALSE	null	null	null	null	null	null	999	FALSE	FALSE	FALSE		FALSE	FALSE	null	null	null	null	null	null	null	6.56	QC_Pos	257.09906:402702 258.10241:0 259.10577:0		1568988	647138	3667959	2396803	2850563	2509551	2596215	2395073	2766683	2334752	5260967	2045816	1069428	2623506	3466335	2480387	3795494	3380362
707	5.863	257.099	Unknown	[M+H]+		0.48	FALSE	null	null	null	null	null	null	999	FALSE	FALSE	FALSE		FALSE	FALSE	null	null	null	null	null	null	null	7.48	FAS-6	257.09918:471964 258.10253:46246 259.10589:0		959985	284995	4380608	2157058	4985230	3849996	2602142	7668762	3756391	2711116	2175367	2206870	2263930	3815994	2615852	3265421	6276380	4084440
708	6.41	257.099	Unknown	[M+H]+		0.4	FALSE	null	null	null	null	null	null	999	FALSE	FALSE	FALSE		FALSE	FALSE	null	null	null	null	null	null	null	8.53	FAS-2	257.09918:449166 258.10253:0 259.10589:0		1279156	398120	1352348	5728431	2814781	3121801	4357593	4556408	2967297	3540115	2136233	490417	1547647	1020304	1615774	844052	1176318	785465
709	0.746	257.1	Unknown	[M+H]+	adduct linked to 541_[M+H-H2O]+	0.88	FALSE	null	null	null	null	null	null	999	FALSE	FALSE	FALSE		FALSE	FALSE	null	null	null	null	null	null	null	5.33	QC_Pos	257.09964:379337 258.10299:111643 259.10635:31272		1679396	1362295	2732497	2246888	2098617	1994404	1970897	1879386	1758028	2430942	2290017	1719414	2332231	2514126	1089286	1842540	1518755	801673
710	0.842	257.135	Unknown	[M+CH3OH+H]+	adduct linked to 633_[M+Na]+	0.96	FALSE	null	null	null	null	null	null	999	FALSE	FALSE	FALSE		FALSE	FALSE	null	null	null	null	null	null	null	38.74	FAS-4	257.13544:1634436 258.13879:299200 259.14215:39786140		229635	30890	6275618	5414218	7616208	9790658	6623002	6800054	6393935	5645108	8150164	7601176	8819099	7434208	9026925	7389940	7400840	9181822
711	1.273	257.303	Unknown	[M+H]+		0.4	FALSE	null	null	null	null	null	null	999	FALSE	FALSE	FALSE		FALSE	FALSE	null	null	null	null	null	null	null	7.16	FAS-1	257.30286:907036 258.30621:0 259.30957:0		1078501	2426296	6103504	3245472	4937118	4888792	4437930	2344316	1987688	5094746	3903334	2508735	5668521	6492840	4032806	3663859	9050321	4225684
712	0.642	257.9	Unknown	[M+H]+		0.68	FALSE	null	null	null	null	null	null	999	FALSE	FALSE	FALSE		FALSE	FALSE	null	null	null	null	null	null	null	6.26	NC-1	257.89996:214465 258.90331:0 259.90667:13647		573004	629959	946717	1232417	543094	632721	446620	599976	846697	751294	594686	838727	303969	432949	732222	909909	704212	833303
713	0.645	257.983	Unknown	[M+H]+		0.28	FALSE	null	null	null	null	null	null	999	FALSE	FALSE	FALSE		FALSE	FALSE	null	null	null	null	null	null	null	3.01	FAS-3	257.98343:89218 258.98678:0 259.99014:147916		102541	255024	303646	328512	254616	288930	145999	169246	346816	603222	245576	173107	86235	164309	387456	310325	548392	393474
714	0.766	258.11	Unknown	[M+H]+	ion correlated with 605; ion correlated with 337	0.24	TRUE	null	null	null	null	null	null	999	FALSE	FALSE	FALSE		FALSE	FALSE	null	null	null	null	null	null	null	67.71	NC-1	258.10999:7148443 259.11334:1666587 260.1167:250601	54.14159:2243 58.06592:15491 60.08144:88221 71.07378:10761 82.94517:2997 84.08105:3053 86.0972:191884 98.98454:4461 104.06956:12067 104.09978:15428 104.10683:2226025 104.14122:25936 111.0446:2292 112.05042:8860 125.00022:292168 126.06628:2955 135.11702:8961 153.12567:2532 172.42738:2314 181.0247:2270 184.07312:216463 186.07716:2266 195.13828:2793 198.149:10721 199.03838:3257 199.99008:2320 240.09…	210297	141036	1255261	654681	1076885	1017114	853211	1023087	880165	562168	514500	1735537	2146901	845778	40738920	604167	566093	415269
715	0.91	258.206	Unknown	[M+H]+	adduct linked to 901_[M+NH4]+	0.64	FALSE	null	null	null	null	null	null	999	FALSE	FALSE	FALSE		FALSE	FALSE	null	null	null	null	null	null	null	7.17	FAS-5	258.20645:370300 259.2098:78687 260.21316:1172597		1485035	1242776	1437015	1655964	1896286	1232047	3194828	2197169	1958582	1403547	1934376	850042	712355	1107582	1662025	1498806	1186390	1324067
716	1.295	258.242	w/o MS2:SPB 15:1;2O	[M+CH3OH+H]+	adduct linked to 450_[M+H]+	0.56	FALSE	5.17	258.243	C15H31NO2	Sph	KWQIYZIHZCLRSR-UHFFFAOYSA-N	OCC(N)C(O)C=CCCCCCCCCCC	530	TRUE	TRUE	FALSE		FALSE	FALSE	null	null	99.9	99.9	null	null	null	12.94	QC_Pos_1	258.24228:845416 259.24563:0 260.24899:0		795538	583303	3410397	3409528	866785	2151550	1118250	2066779	2280520	1847418	1830778	1441678	3160080	3275385	3147350	2836197	3627023	1308504
717	2.426	258.278	Unknown	[M+H]+	similar chromatogram in higher mz_1581; similar chromatogram in higher mz_3133; similar chromatogram in higher mz_3144	0.72	TRUE	null	null	null	null	null	null	999	FALSE	FALSE	FALSE		FALSE	FALSE	null	null	null	null	null	null	null	11.51	NC-5	258.27939:458153 259.28274:59478 260.2861:0	57.07068:12633 58.06598:1593 61.6841:1453 65.56856:1473 69.54652:4013 71.08627:7389 80.94823:3797 81.93827:1489 85.10173:3160 98.97612:1730 113.85529:1651 131.18376:1730 164.68469:1616 172.92253:6277 173.69736:1506 203.31213:1635 220.82726:1573 258.21991:1740 258.27957:15968	188067	130106	2903756	2937569	150808	421369	482051	337538	2986669	2908663	3151106	3265297	1063040	3551072	4043390	4528478	3650671	4117147
718	1.463	258.279	Unknown	[M+H]+	similar chromatogram in higher mz_2050; similar chromatogram in higher mz_1486; similar chromatogram in higher mz_1501; similar chromatogram in higher mz_1662; similar chromatogram in higher mz_3891; similar chromatogram in higher mz_1232; similar chromatogram in higher mz_2155; similar chromatogram in higher mz_4091	1	TRUE	null	null	null	null	null	null	999	FALSE	FALSE	FALSE		FALSE	FALSE	null	null	null	null	null	null	null	313	FAS-1	258.27859:13098520 259.28194:2911798 260.2853:251757	57.07046:88880 58.06567:89549 62.06094:100159 69.4564:3627 71.08634:50397 78.95598:2608 85.10177:23280 129.01752:24115 142.93826:1937 172.92258:3248 240.23328:2407 240.26848:73684 258.14127:6808 258.27905:958880	58815092	53190028	85196432	96412840	78686256	85911840	85541592	86354040	81555104	88242096	83740824	83268136	65909604	83097416	114724360	88939432	86260408	85830360
719	12.668	258.279	Unknown	[M+H]+		0.32	FALSE	null	null	null	null	null	null	999	FALSE	FALSE	FALSE		FALSE	FALSE	null	null	null	null	null	null	null	1.98	QC_Pos_3	258.27945:197432 259.2828:0 260.28616:0		781594	544664	1357563	2087143	1306971	1331536	1730525	1126031	2012596	3101914	1261839	1686820	1969204	963323	1722844	1484499	2516568	1485967
720	1.168	258.279	Unknown	[M+H]+		0.44	FALSE	null	null	null	null	null	null	999	FALSE	FALSE	FALSE		FALSE	FALSE	null	null	null	null	null	null	null	3.9	QC_Pos	258.27948:195935 259.28283:0 260.28619:0		373642	212823	911442	583970	827688	748996	867936	965995	736252	1016536	686536	1009472	350436	842513	909233	1209021	1132842	789651
721	0.717	258.818	Unknown	[M+Na]+	adduct linked to 804_[M+CH3OH+H]+	0.64	FALSE	null	null	null	null	null	null	999	FALSE	FALSE	FALSE		FALSE	FALSE	null	null	null	null	null	null	null	233.08	NC-2	258.81757:87804 259.82092:0 260.82428:28208		0	0	39088	0	225447	214324	211482	95490	90321	64953	69052	55163	12767	27452	234912	317324	19797	0
722	15.505	258.818	Unknown	[M+H]+		0.2	FALSE	null	null	null	null	null	null	999	FALSE	FALSE	FALSE		FALSE	FALSE	null	null	null	null	null	null	null	461	QC_Pos_1	258.8179:41150 259.82125:0 260.82461:0		47000	15965	59393	43524	61260	49493	21492	15355	81271	50255	93314	69408	47548	54010	196465	93755	27239	45123
723	0.709	258.894	Unknown	[M+H]+		0.48	FALSE	null	null	null	null	null	null	999	FALSE	FALSE	FALSE		FALSE	FALSE	null	null	null	null	null	null	null	5.23	MB-6	258.89386:103244 259.89721:12225 260.90057:89535		21174	280193	48827	79235	147841	150859	193836	293619	96197	182428	281449	387499	150758	357187	14530	43862	243764	289634
724	0.712	258.992	Unknown	[M+H]+	ion correlated with 113; ion correlated with 502	0.4	FALSE	null	null	null	null	null	null	999	FALSE	FALSE	FALSE		FALSE	FALSE	null	null	null	null	null	null	null	10.04	QC_Pos_1	258.99158:103820 259.99493:27787 260.99829:0		19259	18402	125966	69832	27389	13502	0	120077	44756	63062	29986	199278	242821	62438	11191	7525	69731	19708
725	0.844	259.151	Unknown	[M+Na]+	adduct linked to 532_[M+H]+	0.92	TRUE	null	null	null	null	null	null	999	FALSE	FALSE	FALSE		FALSE	FALSE	null	null	null	null	null	null	null	478.28	FAS-1	259.15118:9498348 260.15453:2754357 261.15789:163048	70.72607:2390 75.86959:1928 85.13602:2282 113.40834:2128 227.62003:2205 259.01694:12525 259.15146:2153180	133017	81812	54420696	45383968	61045984	118121088	60117316	56082956	51145164	48579380	62007404	60831704	53533800	64338456	60567196	53515088	60429924	68156784
726	1.436	259.154	Unknown	[M+H]+	similar chromatogram in higher mz_1834	0.6	FALSE	null	null	null	null	null	null	999	FALSE	FALSE	FALSE		FALSE	FALSE	null	null	null	null	null	null	null	4.82	MB-3	259.15393:170638 260.15728:56107 261.16064:0		33605	74287	268063	712047	184044	483879	176080	346703	610304	942427	939344	261782	329310	235695	38257	419293	393911	367462
727	3.548	259.19	Unknown	[M+H]+	similar chromatogram in higher mz_3828; similar chromatogram in higher mz_2368	0.88	TRUE	null	null	null	null	null	null	999	FALSE	FALSE	FALSE		FALSE	FALSE	null	null	null	null	null	null	null	6.68	MB-1	259.19055:175398 260.1939:0 261.19726:66246	53.04007:1609 55.05507:1901 56.40308:1528 57.07077:1665 57.37092:1622 69.53223:1515 71.0863:2556 73.36736:1605 91.14373:1527 101.05946:13753 111.04456:13838 121.87692:1629 129.05511:13259 147.06538:9498 168.78958:1544 185.81743:1571 235.30533:2029 241.07614:1768	45725	27523	962861	969415	695768	782874	963743	822227	983465	1013323	983702	851572	558166	573418	628076	799715	866336	676793
728	0.703	259.942	Unknown	[M+H-H2O]+	adduct linked to 888_[M+H]+	0.52	FALSE	null	null	null	null	null	null	999	FALSE	FALSE	FALSE		FALSE	FALSE	null	null	null	null	null	null	null	6.03	FAS-6	259.94229:283941 260.94564:0 261.949:26916		110958	236747	175735	548400	328065	932528	453702	1373732	146830	134932	628922	268470	626535	479350	8781	231278	318474	409176
729	2.228	259.951	Unknown	[M+H]+		0.56	TRUE	null	null	null	null	null	null	999	FALSE	FALSE	FALSE		FALSE	FALSE	null	null	null	null	null	null	null	11.79	QC_Pos_2	259.95126:333482 260.95461:0 261.95797:0	68.85575:6869 77.92334:1641 103.82629:1457 172.942:8792 173.41763:1805 190.95302:8251 195.95802:2810 198.09879:1775 213.96849:5893 217.5825:1621 236.98523:1657 250.47881:1773 251.72441:1843 260.2388:42447	32082	377321	486983	983301	2119491	2359959	3294421	2849579	498084	1421454	2168028	3269974	2298244	2670840	427889	1077946	1885773	3408978
730	1.705	259.951	Unknown	[M+H]+	adduct linked to 913_[M+Na]+	0.44	FALSE	null	null	null	null	null	null	999	FALSE	FALSE	FALSE		FALSE	FALSE	null	null	null	null	null	null	null	8.5	QC_Pos_4	259.95123:355845 260.95458:0 261.95794:0		10553	297519	138780	786068	1410283	2621229	1963218	2588268	346071	1099564	2530640	2476559	1151638	5571584	103783	372624	1363818	1860072
731	1.732	260.001	Unknown	[M+H]+		0.36	FALSE	null	null	null	null	null	null	999	FALSE	FALSE	FALSE		FALSE	FALSE	null	null	null	null	null	null	null	4.97	FAS-5	260.00067:372507 261.00402:33886 262.00738:0		235511	963025	1010801	1061409	2109043	2054852	3758226	8844053	717146	2411778	2041497	8190413	2275138	5790790	440541	2075511	2927180	2240366
732	1.201	260.001	Unknown	[M+H]+	ion correlated with 604; ion correlated with 257	0.56	FALSE	null	null	null	null	null	null	999	FALSE	FALSE	FALSE		FALSE	FALSE	null	null	null	null	null	null	null	9.77	MB-6	260.00079:321997 261.00414:0 262.0075:0		76045	2573136	441189	713826	2278374	1489512	2454796	3524725	941769	2064812	2118112	2026599	1502942	3553325	75613	759517	1292831	1885984
733	0.663	260.001	Unknown	[M+H]+		0.48	FALSE	null	null	null	null	null	null	999	FALSE	FALSE	FALSE		FALSE	FALSE	null	null	null	null	null	null	null	7.26	QC_Pos_3	260.00095:271512 261.0043:0 262.00766:0		46911	1933225	144348	724185	1342736	795091	1573851	499476	497409	1147765	1441100	487743	1815233	1626629	174715	534656	1276492	2074242
734	1.485	260.001	Unknown	[M+H]+		0.24	FALSE	null	null	null	null	null	null	999	FALSE	FALSE	FALSE		FALSE	FALSE	null	null	null	null	null	null	null	9.36	NC-5	260.00098:281418 261.00433:0 262.00769:0		186196	540898	281551	572573	3164402	2615308	3996359	1606494	659638	2404024	3090078	2147949	853507	2903058	187170	1266488	1782487	2609111
735	1.476	260.08	Unknown	[M+H]+		0.36	FALSE	null	null	null	null	null	null	999	FALSE	FALSE	FALSE		FALSE	FALSE	null	null	null	null	null	null	null	2.77	QC_Pos_3	260.07956:356130 261.08291:0 262.08627:0		23074	1088294	46397	860095	2326064	3285075	4250840	2260457	71010	367426	2307226	2786704	898478	3791768	0	220944	1352174	2067724
736	14.354	260.117	Unknown	[M+H]+		0.2	TRUE	null	null	null	null	null	null	999	FALSE	FALSE	FALSE		FALSE	FALSE	null	null	null	null	null	null	null	2.27	FAS-5	260.11725:4881068 261.1206:656273 262.12396:0	50.09163:1571 52.22474:1481 59.77284:1469 60.78727:1527 62.98231:3650 63.52491:1492 80.94823:2217 82.94515:1958 83.76161:1562 96.92191:2138 98.97606:18542 107.04021:1665 116.98598:11994 134.99641:7983 158.01196:3871 177.04364:2610 234.28481:1586 250.88911:1616 256.91406:1614 260.22595:4316 260.23392:15718	4889460	16551420	9416084	6723988	17215202	26993130	26838780	32535982	14432023	24224512	19940200	20157540	44246224	27044332	4975457	10640896	14390890	20378080
737	0.917	260.221	Unknown	[M+CH3OH+H]+	found in higher mz's MsMs_2942; adduct linked to 655_[M+Na]+	1	TRUE	null	null	null	null	null	null	999	FALSE	FALSE	FALSE		FALSE	FALSE	null	null	null	null	null	null	null	28.7	BLANK_Pos_1	260.22153:611856 261.22488:79209 262.22824:195061	67.57628:1444 69.48769:2724 73.99792:1723 80.43938:1452 85.06525:1868 88.07599:3486 101.06742:1425 106.08643:1731 122.8605:1581 173.85817:1535 197.9586:1627 231.48328:1657 242.21284:13047 260.22147:25042	3828966	3439668	3595556	5436906	3598496	3381495	4405718	4181165	4886812	4307231	3684145	4144370	2778790	3186887	4036314	3666442	3444107	3937686
738	1.139	260.222	Unknown	[M+H-H2O]+	adduct linked to 1139_[M+CH3OH+H]+	0.56	FALSE	null	null	null	null	null	null	999	FALSE	FALSE	FALSE		FALSE	FALSE	null	null	null	null	null	null	null	5.21	FAS-2	260.22153:207447 261.22488:0 262.22824:37673		499370	503391	500833	1171879	743646	715384	787156	677824	769745	890869	639790	411261	550322	274682	551577	682510	490879	195258
739	2.273	260.238	Unknown	[M+H]+	ion correlated with 2110; similar chromatogram in higher mz_2268; similar chromatogram in higher mz_6634	0.72	TRUE	null	null	null	null	null	null	999	FALSE	FALSE	FALSE		FALSE	FALSE	null	null	null	null	null	null	null	7.06	QC_Pos	260.23764:276159 261.24099:34228 262.24435:66526	51.92884:1411 55.26881:1380 55.50538:1586 58.6743:1515 62.90889:1638 62.98232:1785 87.4156:1507 104.62163:1422 139.16908:1585 141.71085:1685 157.1488:1560 260.23865:40238	39992	22450	967496	1258040	118374	54759	44116	109019	788561	912727	833309	1114694	223794	1086608	1413702	1278769	948808	769384
740	1.214	260.259	Unknown	[M+H]+		1	TRUE	null	null	null	null	null	null	999	FALSE	FALSE	FALSE		FALSE	FALSE	null	null	null	null	null	null	null	63.87	BLANK_Pos_1	260.25858:198184 261.26193:45432 262.26529:31862	68.74313:8319 73.38761:1410 86.22309:1517 88.076:2514 106.08643:1929 134.15227:1454 138.67668:1794 151.17445:1568 235.76817:1571 260.25903:22387	851073	877087	10741206	7718946	11127695	7992387	8230218	10221369	5734252	4987209	8670350	8917973	5087104	9356682	7576100	8522549	9524332	8348526
741	0.71	260.89	Unknown	[M+NH4]+	adduct linked to 444_[M+H-H2O]+	0.52	FALSE	null	null	null	null	null	null	999	FALSE	FALSE	FALSE		FALSE	FALSE	null	null	null	null	null	null	null	3.81	MB-6	260.89008:67138 261.89343:0 262.89679:283335		1053	215766	8374	19559	39509	99570	131058	161198	29987	91627	165957	189559	74824	207125	0	9551	106761	150255
742	0.831	261.109	Unknown	[M+CH3OH+H]+	ion correlated with 633; adduct linked to 483_[M+H]+	0.2	TRUE	null	null	null	null	null	null	999	FALSE	FALSE	FALSE		FALSE	FALSE	null	null	null	null	null	null	null	84.28	FAS-2	261.10907:7322875 262.11242:1966919 263.11578:1153995	60.05661:11872 69.49044:3087 76.02654:1872 89.5978:1624 96.92173:24320 96.94816:1625 103.4689:1609 162.32849:1622 164.91951:2529 180.00089:1672 195.28833:1711 261.12952:397066	15826	38031	5879966	40658612	4121656	12726770	4132647	9771761	4526684	3659997	5881998	10396000	13309935	7122996	2740891	12806147	4811501	3778973
743	12.485	261.12	Unknown	[M+H]+		0.48	FALSE	null	null	null	null	null	null	999	FALSE	FALSE	FALSE		FALSE	FALSE	null	null	null	null	null	null	null	4.78	QC_Pos_4	261.12012:755382 262.12347:0 263.12683:1008659		607663	2860063	1882306	3580802	3128444	5145879	11047928	4069571	1246629	4958908	4718414	6344318	7713626	5835814	2419406	2778727	8970793	5139389
744	0.813	261.13	Unknown	[M+H]+		0.8	TRUE	null	null	null	null	null	null	999	FALSE	FALSE	FALSE		FALSE	FALSE	null	null	null	null	null	null	null	68.09	FAS-1	261.13022:2478838 262.13357:494638 263.13693:218351	52.0042:1676 54.63931:1469 70.38202:1462 70.69167:1580 93.07061:1435 96.92194:3479 110.89049:1438 119.02673:1442 123.74504:1523 243.12019:2410 261.1297:349706	1095437	1685588	14255696	15380143	10040315	40686244	10906850	10653190	18187276	11286249	23771288	15741032	14200157	9900089	23644598	15286947	13913924	13755597
745	0.791	262.201	Unknown	[M+CH3OH+H]+	adduct linked to 494_[M+H]+	1	TRUE	null	null	null	null	null	null	999	FALSE	FALSE	FALSE		FALSE	FALSE	null	null	null	null	null	null	null	24.6	BLANK_Pos_1	262.20117:1340052 263.20452:446068 264.20788:69754	55.05505:3949 69.07031:7541 69.83238:3632 70.0657:21034 88.07607:45446 93.07057:2754 95.08559:2790 97.10136:2324 102.09202:13845 104.9921:7087 106.08621:17591 134.09627:10222 142.93808:12648 160.11284:4039 164.91943:26483 182.15523:8562 200.16455:10473 219.14964:2795 226.1804:3553 244.19147:85506 262.20154:286736 262.24991:8239	7528866	6386969	6725477	6063518	7849074	6621866	6896820	6670070	6586238	7037868	7172204	5848418	5463609	6716445	6285156	5701237	7050969	7638950
746	0.993	262.238	Unknown	[M+H]+		1	TRUE	null	null	null	null	null	null	999	FALSE	FALSE	FALSE		FALSE	FALSE	null	null	null	null	null	null	null	387.33	FAS-1	262.23691:22546778 263.24026:2617162 264.24362:0	57.02254:4571 57.07082:48784 58.06599:4975 69.03387:5335 70.06563:97333 71.0864:42308 83.04918:5024 88.07612:259948 102.09118:171295 104.99213:5665 113.05972:5924 119.08588:3835 132.10223:15516 133.06528:9071 134.09631:4333 146.11748:6970 156.17413:19278 164.91954:4304 168.68561:3621 174.18488:6541 175.57574:3894 182.19028:4575 200.19958:955152 219.14664:6126 244.22852:64923 252.25943:4010 262.23…	71707768	72864272	82351824	108707392	88367488	95042280	95270480	101569432	88559384	88103416	78288360	72742704	94095864	71629928	101547528	69110144	65963704	72357072
747	5.014	262.887	Unknown	[M+H]+		0.72	FALSE	null	null	null	null	null	null	999	FALSE	FALSE	FALSE		FALSE	FALSE	null	null	null	null	null	null	null	5.49	QC_Pos_1	262.88718:587817 263.89053:0 264.89389:0		3620642	695690	2175188	2422172	1384524	1065507	537240	747862	6792866	3747201	3898324	2114047	1900626	1146158	8321168	1711790	1138007	794160
748	1.181	262.887	Unknown	[M+NH4]+	adduct linked to 886_[M+CH3OH+H]+	0.96	FALSE	null	null	null	null	null	null	999	FALSE	FALSE	FALSE		FALSE	FALSE	null	null	null	null	null	null	null	17.28	BLANK_Pos_1	262.88733:971554 263.89068:0 264.89404:90539		5711213	4334454	11106651	8028804	8047734	6951704	5287761	3118542	4427901	9026889	6849482	3432268	1389238	2982496	5365830	9291684	6906410	6037775
749	0.717	262.888	Unknown	[M+H]+		0.76	TRUE	null	null	null	null	null	null	999	FALSE	FALSE	FALSE		FALSE	FALSE	null	null	null	null	null	null	null	15.91	FAS-3	262.88794:400477 263.89129:0 264.89465:27602	51.43367:1860 55.97795:1468 59.60662:1380 67.05448:2016 70.61899:1790 80.03714:1844 80.94825:1507 93.07061:1640 104.99214:2958 123.43353:1511 142.93806:16884 164.91925:35183 192.44615:1664 263.17496:12362	6881513	5219708	2015962	1982549	2194880	2214911	2597494	2110929	3246740	2569620	2457310	2415522	3270546	1703240	6301766	3173813	2416526	2583098
750	0.846	262.981	Unknown	[M+Na]+	adduct linked to 558_[M+H]+; found in higher mz's MsMs_1429	1	TRUE	null	null	null	null	null	null	999	FALSE	FALSE	FALSE		FALSE	FALSE	null	null	null	null	null	null	null	18.76	BLANK_Pos_2	262.98132:1765248 263.98467:92177 264.98803:0	60.05618:1890 65.27143:1403 104.99219:148613 114.43957:1612 124.11543:1558 128.95352:3680 142.93793:17508 164.91956:43168 180.89774:1625 204.91389:2834 245.19026:2314 263.17502:6836 263.2034:10632	1317243	16954832	6649906	12487368	27176912	36511260	39527088	39694640	8807235	17184444	29732952	35792332	31947082	47533388	6913550	12143543	25912424	37388172
751	14.256	262.981	Unknown	[M+H]+		0.2	TRUE	null	null	null	null	null	null	999	FALSE	FALSE	FALSE		FALSE	FALSE	null	null	null	null	null	null	null	5.98	MB-4	262.98114:5656306 263.98449:342413 264.98785:60504	51.89619:1623 62.98244:21514 69.46901:3054 75.38232:1683 80.94826:16962 84.78313:1702 101.95026:2262 104.95639:2468 104.99212:395902 132.1382:11108 134.09628:1773 180.97847:2313 210.78299:1974 263.08179:2598 263.11417:17817 263.17493:7208 263.25595:2377	1928050	62720912	6412533	17485592	16405198	87111656	42803564	30613648	16821990	29671102	30818790	59815256	38080660	83478264	8204478	8417687	29928962	138589232
752	11.682	262.981	Unknown	[M+H]+		0.4	TRUE	null	null	null	null	null	null	999	FALSE	FALSE	FALSE		FALSE	FALSE	null	null	null	null	null	null	null	10.07	MB-2	262.98102:2453563 263.98437:151268 264.98773:0	61.63496:1603 62.98232:3648 71.84161:1439 80.94823:2178 94.29804:1538 100.24359:1422 104.99223:153787 112.0673:2053 132.13823:2604 134.0963:1536 135.10063:1625 235.07947:1654 240.23677:1619 263.17453:12731 263.25598:2224	4393484	21717790	6674684	28080724	33274272	43658608	55139744	41028232	12648088	24847972	24973070	27094900	42853836	21994636	6637346	11514063	24543166	35043704
753	8.415	262.981	Unknown	[M+H]+		0.32	FALSE	null	null	null	null	null	null	999	FALSE	FALSE	FALSE		FALSE	FALSE	null	null	null	null	null	null	null	2.8	FAS-5	262.98117:1310762 263.98452:0 264.98788:0		1107454	8981390	1528702	4809116	13439096	20045592	25862768	8973098	7685533	8508308	8043634	12675370	6923814	15987985	699582	2441009	4281416	7303201
754	1.175	262.981	Unknown	[M+H]+	ion correlated with 410; ion correlated with 412	0.6	TRUE	null	null	null	null	null	null	999	FALSE	FALSE	FALSE		FALSE	FALSE	null	null	null	null	null	null	null	4.56	FAS-4	262.98105:1169374 263.9844:0 264.98776:0	54.67879:1547 60.23981:1684 60.98287:1384 67.05499:1740 67.3597:1518 68.57961:13618 81.06998:1776 89.58495:1530 95.08649:2450 103.81022:1502 104.99218:82973 106.13623:1684 142.93832:19997 164.91965:39281 182.26027:1699 263.17499:9932	426374	4535552	3350787	5194892	16352038	12868728	12728407	13274050	5688583	7475424	13756004	19168872	6258480	18270676	2331214	6171371	10631089	18429234
755	12.546	262.981	Unknown	[M+H]+	adduct linked to 616_[M+H-H2O]+	0.2	TRUE	null	null	null	null	null	null	999	FALSE	FALSE	FALSE		FALSE	FALSE	null	null	null	null	null	null	null	2.67	MB-1	262.9812:2079656 263.98455:176047 264.98791:0	62.98232:10320 64.97778:1541 78.8403:1495 80.94824:7761 81.07067:2152 81.68418:1757 95.08649:2028 101.78448:1529 104.993:120884 132.13824:3098 155.73804:1696 168.47382:1606 198.99046:2158 231.25964:1617 248.78391:1976 263.11829:2805 263.17499:8526 263.25601:3742	4019166	25498462	19461724	25446468	23530832	73710640	124998408	90364368	36749128	25129300	56167764	34555064	99319440	52801632	12915002	41039848	39781964	65325428
756	11.947	262.981	Unknown	[M+H]+		0.52	TRUE	null	null	null	null	null	null	999	FALSE	FALSE	FALSE		FALSE	FALSE	null	null	null	null	null	null	null	11.33	FAS-3	262.98117:2824139 263.98452:0 264.98788:0	60.75808:1390 62.98233:3203 73.71075:1566 79.58668:1606 80.94826:1862 95.08562:2606 104.99306:188904 110.93149:1517 132.13826:3759 134.73645:1754 165.05023:2676 185.94966:1952 210.35698:1686 239.40187:1634 263.08188:2193 263.11429:2294 263.17502:8822 263.25604:3560	3524428	25268464	9275814	29422392	34321352	54246900	52183272	52048612	13858354	19260186	27998374	30374026	43568224	17875524	6275673	18072236	27249368	34902816
757	8.849	262.981	Unknown	[M+H]+		0.28	FALSE	null	null	null	null	null	null	999	FALSE	FALSE	FALSE		FALSE	FALSE	null	null	null	null	null	null	null	4.12	FAS-4	262.98126:1748849 263.98461:0 264.98797:0		1149922	12078428	4230533	15013544	12821940	18550300	21809828	18526020	8127472	11809876	14413805	13895940	16255641	17477776	4053632	5751018	9528527	12443949
758	12.238	262.981	Unknown	[M+H]+		0.32	TRUE	null	null	null	null	null	null	999	FALSE	FALSE	FALSE		FALSE	FALSE	null	null	null	null	null	null	null	11.55	FAS-3	262.98132:3400994 263.98467:189208 264.98803:0	56.18951:1622 57.71918:1431 62.98233:7220 74.60978:1584 83.59029:1515 96.45476:2359 104.99215:196963 132.13826:2543 146.02037:1583 153.21202:1815 186.1037:1532 263.11429:2278 263.17343:13735	3398844	27117202	9662139	33922156	43130648	70249720	51762804	55391732	20143060	36662540	40926604	42757540	33841888	50805552	14058969	21698994	34298580	39565180
759	6.438	262.981	Unknown	[M+H]+		0.44	TRUE	null	null	null	null	null	null	999	FALSE	FALSE	FALSE		FALSE	FALSE	null	null	null	null	null	null	null	3.93	FAS-4	262.98117:1101467 263.98452:0 264.98788:0	53.4099:1522 69.70029:1660 77.6857:1562 81.10461:1587 96.45384:1732 104.99214:57839 111.36499:1715 121.52158:1872 123.63279:1461 161.04521:1652 164.92154:1781 263.17395:16760 263.25598:3259	1189691	5514530	1710582	6683208	8960192	10229884	16402539	19625540	3864593	7768328	7439134	7189476	15357391	8261004	923053	1838748	3495283	4557799
760	1.115	262.981	Unknown	[M+H]+	ion correlated with 410	0.28	TRUE	null	null	null	null	null	null	999	FALSE	FALSE	FALSE		FALSE	FALSE	null	null	null	null	null	null	null	6.29	BLANK_Pos_2	262.98138:1187534 263.98473:0 264.98809:0	53.73426:1472 62.98233:3099 64.73056:1940 69.11502:1495 69.11829:7623 81.06999:1490 84.79873:1727 89.5528:1711 95.08563:2221 104.99212:67732 110.37719:1448 128.95352:7212 135.33336:1948 142.93779:17279 164.92122:46351 263.17502:9143	780023	12323751	3350787	4017238	16035929	7995634	12728407	13274049	5688583	4497983	13756004	19168872	6258480	18270676	2331214	285060	3023547	18429236
761	0.919	263.081	w/o MS2:RIKEN P-VS1 ID-767 from Mouse_Muscle_WT_CTX14_Ctr	[M+H]+		0.76	TRUE	3.12	263.082		Unknown			530	TRUE	TRUE	FALSE		FALSE	FALSE	null	null	99.1	100	null	null	null	44.65	MB-1	263.08072:6950128 264.08407:2344993 265.08743:86376	57.03396:8218 68.85194:3756 68.85573:5030 83.04988:2388 85.06525:9337 87.04462:4125 89.06039:3585 104.99216:27325 107.0854:3678 128.9539:15264 129.09111:8124 132.04457:39193 142.93823:8892 164.91927:20294 180.08109:2455 206.08501:14100 207.09029:8976 208.07477:13100 217.07486:9670 219.09117:233876 234.07782:20712 235.08635:243381 236.07068:9718 245.07004:8953 262.07285:52904 263.08179:2830869	4100028	3546867	828892	1370807	3424841	1687946	1563978	10229668	39555340	6663214	15150625	918400	3804880	2969149	354318	4625002	1018618	4942470
762	11.134	263.115	Unknown	[M+H]+		0.6	FALSE	null	null	null	null	null	null	999	FALSE	FALSE	FALSE		FALSE	FALSE	null	null	null	null	null	null	null	6.13	MB-2	263.11505:931570 264.1184:113641 265.12176:0		6303574	4625700	6272006	8745500	9947117	9752134	10400331	7477994	9173799	13609275	8272466	5208360	5245539	5295269	5874746	7304543	5761918	5631439
763	8.862	263.116	Unknown	[M+H]+		0.64	FALSE	null	null	null	null	null	null	999	FALSE	FALSE	FALSE		FALSE	FALSE	null	null	null	null	null	null	null	5.32	NC-5	263.1156:770811 264.11895:42552 265.12231:0		2283336	2087805	4526456	8200227	5744816	7677360	8367096	6847140	5240640	5599040	7218297	6274894	4646350	5402612	5163812	5535394	4124122	5103903
764	12.971	263.116	Unknown	[M+H]+		0.32	FALSE	null	null	null	null	null	null	999	FALSE	FALSE	FALSE		FALSE	FALSE	null	null	null	null	null	null	null	2.68	FAS-6	263.11566:1280562 264.11901:391896 265.12237:47341		3607981	7972631	10968735	4975462	14434650	10092254	30573276	14889457	7379434	8359646	14002293	18535650	11921936	5561881	10049387	10053107	8109528	13063751
765	12.761	263.116	Unknown	[M+H]+		0.36	TRUE	null	null	null	null	null	null	999	FALSE	FALSE	FALSE		FALSE	FALSE	null	null	null	null	null	null	null	4.9	QC_Pos_1	263.11578:1057077 264.11913:163165 265.12249:30961	52.32514:1448 55.8344:1707 62.98245:15653 67.05448:1626 80.94826:9355 81.07068:2867 95.08562:2536 104.99213:61203 132.13826:7598 263.11429:3386 263.17502:9760 263.25604:2431	3925086	5269714	29572336	15775813	13898634	4885222	6646380	28965196	13117294	29454850	4720556	10034146	17684488	18191336	22099590	13499135	14040930	24235306
766	12.228	263.116	Unknown	[M+H]+		0.6	FALSE	null	null	null	null	null	null	999	FALSE	FALSE	FALSE		FALSE	FALSE	null	null	null	null	null	null	null	4.57	FAS-2	263.11572:682544 264.11907:0 265.12243:0		2683972	5661132	2950003	6705978	3943789	4576178	4791114	3480439	4072561	4707766	2421371	955039	4110423	1060084	3060776	3130167	2869401	901530
767	0.988	263.127	Unknown	[M+H]+	similar chromatogram in higher mz_1287; similar chromatogram in higher mz_906; similar chromatogram in higher mz_2242	0.92	TRUE	null	null	null	null	null	null	999	FALSE	FALSE	FALSE		FALSE	FALSE	null	null	null	null	null	null	null	52.74	MB-2	263.12708:5710040 264.13043:0 265.13379:0	53.03933:2441 55.01881:22560 55.05519:26727 57.03408:21140 57.0705:14721 61.02896:2553 67.05515:19239 67.50414:1882 68.57636:11581 69.03397:61102 70.06548:8992 71.05002:34809 71.06865:3671 71.08627:3786 73.02872:6802 81.03396:2683 81.06995:2391 83.04926:72459 85.02894:37184 85.06516:14851 87.04462:1840 88.076:27520 89.07953:9803 95.04952:43435 95.08559:1911 99.04434:10017 101.02309:3235 101.05971…	4477518	1627014	31579830	28053940	10339633	9230086	16262302	11109532	13066072	29065278	19288468	18163936	21742858	19361458	44695412	17279654	30394618	31556720
768	0.893	263.185	Unknown	[M+H]+	adduct linked to 901_[M+NH4]+	0.4	FALSE	null	null	null	null	null	null	999	FALSE	FALSE	FALSE		FALSE	FALSE	null	null	null	null	null	null	null	12.83	MB-5	263.18454:1606620 264.18789:424110 265.19125:398284		153832	139974	3646578	3183098	4445224	1845716	4323650	3252609	4379377	3747750	3967730	4402675	10070918	4051591	2320322	3827218	4254768	4243961
769	1.683	264.269	Unknown	[M+H]+	found in higher mz's MsMs_1064; adduct linked to 908_[M+NH4]+; found in higher mz's MsMs_920; adduct linked to 1175_[M+CH3OH+H]+; similar chromatogram in higher mz_1061; similar chromatogram in higher mz_2640; similar chromatogram in higher mz_2901; similar chromatogram in higher mz_3212; similar chromatogram in higher mz_4633	0.84	FALSE	null	null	null	null	null	null	999	FALSE	FALSE	FALSE		FALSE	FALSE	null	null	null	null	null	null	null	5.75	MB-4	264.26855:340886 265.2719:4689 266.27526:0		149024	92789	2179788	1559373	2032234	1644332	1258652	1954756	1315998	946067	1842367	2609562	238581	1489124	716291	770278	1619642	878324
770	0.834	265.081	Unknown	[M+H]+		0.44	FALSE	null	null	null	null	null	null	999	FALSE	FALSE	FALSE		FALSE	FALSE	null	null	null	null	null	null	null	24.91	MB-4	265.08115:765010 266.0845:0 267.08786:0		0	21715	0	0	0	0	0	0	1430874	93275	574735	5888224	133873	632496	1701302	4111451	2992242	4178496
771	0.784	265.139	Unknown	[M+H]+	adduct linked to 1036_[M+CH3OH+H]+	0.52	TRUE	null	null	null	null	null	null	999	FALSE	FALSE	FALSE		FALSE	FALSE	null	null	null	null	null	null	null	12.13	NC-1	265.13898:402945 266.14233:44809 267.14569:286872	69.0219:2113 69.02517:3715 72.08136:2848 89.60427:1567 94.64824:1803 104.01522:2073 107.08544:1917 110.89713:1587 116.07106:2381 118.08616:102294 120.08076:1908 124.50195:1778 130.04953:6355 132.0648:3975 133.06528:2431 134.033:3760 134.0816:3157 135.0813:3078 142.93828:1936 164.91956:3018 185.1154:4143 190.97804:2451 219.09743:3398 254.62479:1586 265.08072:3076 265.14215:2415 265.17902:3809	199603	163408	2088075	755073	1316236	893728	297745	1647404	1043289	2128194	305355	2653654	322869	2979908	2302706	1868350	569390	228707
772	0.911	265.2	Unknown	[M+H]+		0.52	TRUE	null	null	null	null	null	null	999	FALSE	FALSE	FALSE		FALSE	FALSE	null	null	null	null	null	null	null	13.08	FAS-4	265.20023:917334 266.20358:443376 267.20694:117079	55.05506:3482 57.07077:3393 58.40536:1551 59.05004:38868 69.97433:2057 72.04479:1664 73.06538:14019 83.08652:2072 85.06527:2435 87.04464:2132 87.08086:8802 89.0603:21335 94.10118:1685 100.07624:3276 101.09637:3708 103.07567:2346 103.85136:1552 107.96754:10008 125.75936:1442 131.10686:2530 142.23889:1495 173.56067:1568 175.36627:1699 180.8954:2933 265.2691:2204	76375	78681	2140804	2310446	2035462	5126668	2417398	2009036	2557854	2381028	2463117	2339923	1991720	2096341	1475718	1690234	2267632	2210454
773	0.651	265.872	Unknown	[M+H]+		0.44	TRUE	null	null	null	null	null	null	999	FALSE	FALSE	FALSE		FALSE	FALSE	null	null	null	null	null	null	null	7.49	NC-1	265.87204:200340 266.87539:14827 267.87875:0	52.6944:1904 99.63139:1594 102.12837:14657 107.70518:1455 107.96756:3919 139.19872:1506 153.87259:1916 156.23157:1721 180.89478:17041 214.03381:1616 266.10312:1633 266.28439:1622	751319	459209	1121119	524554	821253	639395	1032403	875144	727614	1353661	585717	1299112	776654	703627	1037818	906621	435353	763251
774	6.419	265.955	Unknown	[M+H]+		0.32	FALSE	null	null	null	null	null	null	999	FALSE	FALSE	FALSE		FALSE	FALSE	null	null	null	null	null	null	null	3.96	FAS-5	265.9552:553782 266.95855:0 267.96191:0		536660	1596155	401359	3162234	2198456	4733212	6011878	4624812	1331656	3184728	2290424	632722	3208674	776151	102709	158660	966786	542488
775	1.18	265.955	Unknown	[M+H-H2O]+	ion correlated with 147; adduct linked to 1069_[M+NH4]+	0.76	TRUE	null	null	null	null	null	null	999	FALSE	FALSE	FALSE		FALSE	FALSE	null	null	null	null	null	null	null	4.38	FAS-6	265.95529:677006 266.95864:0 267.962:0	71.77984:1660 96.30215:1523 102.12824:8305 107.96741:40178 180.89539:10252 245.55482:2311 266.17307:1624 266.24725:2283 266.28433:1941	526318	2773326	1465203	2194136	6687062	7519192	9788391	6149830	2232712	6021152	6088278	8180836	5172272	6130918	1310618	2521746	6098266	6494722
776	11.397	265.955	Unknown	[M+H]+		0.44	FALSE	null	null	null	null	null	null	999	FALSE	FALSE	FALSE		FALSE	FALSE	null	null	null	null	null	null	null	7.79	QC_Pos_3	265.95535:1297182 266.9587:0 267.96206:0		569049	5516374	1871818	9554621	9839735	12456391	13227748	16128856	3722074	7464708	5880499	6809818	9718253	8475953	883478	3678568	5959065	6062763
777	8.913	265.955	Unknown	[M+H]+		0.36	FALSE	null	null	null	null	null	null	999	FALSE	FALSE	FALSE		FALSE	FALSE	null	null	null	null	null	null	null	3.51	FAS-5	265.95535:830742 266.9587:50493 267.96206:0		275292	6895866	1175192	5158708	3569384	6224972	7808200	6499392	2484154	8139554	3319156	3659368	6199320	4189630	949343	2193088	2839056	3505912
778	1.527	265.955	Unknown	[M+H]+		0.32	TRUE	null	null	null	null	null	null	999	FALSE	FALSE	FALSE		FALSE	FALSE	null	null	null	null	null	null	null	2.04	NC-3	265.95535:468284 266.9587:0 267.96206:0	61.18213:1549 65.82518:1560 67.14677:1784 70.6066:1823 76.89993:1580 107.9675:35549 180.89583:15649 266.17307:8676 266.28427:19239	446466	1155638	903987	2191077	4772537	3853928	10419313	7933548	975902	2684936	4873497	5165261	6047984	3609840	242409	1797879	6789244	4112764
779	5.759	265.955	Unknown	[M+H]+		0.32	TRUE	null	null	null	null	null	null	999	FALSE	FALSE	FALSE		FALSE	FALSE	null	null	null	null	null	null	null	4.27	FAS-4	265.95541:505219 266.95876:0 267.96212:0	57.1588:1326 80.33206:1732 102.12824:9992 104.99315:1789 107.96751:24535 133.99031:1528 180.89539:6463 249.88191:1615 266.16898:3597 266.28433:2558	484304	2705512	1142376	4058173	3518612	5026371	6731054	6465095	2305394	3747513	3478165	2549574	4030928	4922055	2349390	1942665	5617629	4976164
780	12.533	265.955	Unknown	[M+H]+	ion correlated with 1448	0.32	FALSE	null	null	null	null	null	null	999	FALSE	FALSE	FALSE		FALSE	FALSE	null	null	null	null	null	null	null	4.28	QC_Pos_3	265.95541:1758283 266.95876:0 267.96212:0		586446	8567568	7593231	13221875	9480478	17874568	34931108	17438902	10296852	14659738	13944139	24185690	7462275	33770400	6686918	10467701	8046594	24440304
781	11.668	265.955	Unknown	[M+H]+		0.2	FALSE	null	null	null	null	null	null	999	FALSE	FALSE	FALSE		FALSE	FALSE	null	null	null	null	null	null	null	8.5	FAS-5	265.95541:1172296 266.95876:0 267.96212:0		341281	6015955	1066965	6441878	5773611	8281778	13552805	8991315	1832365	6025223	2261326	1744309	8877695	2661959	265596	2280226	791947	3911920
782	11.934	265.955	Unknown	[M+H]+		0.24	FALSE	null	null	null	null	null	null	999	FALSE	FALSE	FALSE		FALSE	FALSE	null	null	null	null	null	null	null	8.09	FAS-5	265.95544:1100479 266.95879:0 267.96215:0		821494	7360211	1424754	7111103	6646880	10628442	11376016	9129089	2674290	6669924	1437544	1145485	8077978	3681323	447298	1688462	3876684	5712265
783	12.223	265.956	Unknown	[M+H]+	ion correlated with 1449	0.4	FALSE	null	null	null	null	null	null	999	FALSE	FALSE	FALSE		FALSE	FALSE	null	null	null	null	null	null	null	8.51	QC_Pos_4	265.95554:1488198 266.95889:0 267.96225:0		701692	6430446	2099363	9009431	8828187	11421990	11350562	12501497	5388649	10750686	10380512	8191285	13320676	10914345	1761929	3618970	7670010	11866647
784	0.793	266.173	Unknown	[M+H]+	adduct linked to 924_[M+NH4]+	1	TRUE	null	null	null	null	null	null	999	FALSE	FALSE	FALSE		FALSE	FALSE	null	null	null	null	null	null	null	89.92	BLANK_Pos_1	266.17258:857538 267.17593:152880 268.17929:0	58.6087:1474 60.62753:1763 61.95568:1424 62.55866:1850 65.85709:1596 68.65347:10306 76.25217:1581 89.0301:1632 109.65141:1485 113.85069:1639 114.35595:1650 130.29745:1745 147.80746:1555 214.1853:1463 223.70023:1670 226.54225:1762 266.17285:20547	4994622	5223770	35377264	28042946	22084378	54249208	26552874	18436468	17182382	26161392	16485577	26344098	32447726	18284256	14799275	13388478	17506220	14255676
785	2.205	266.173	Unknown	[M+Na]+	ion correlated with 816; adduct linked to 608_[M+H]+	0.92	TRUE	null	null	null	null	null	null	999	FALSE	FALSE	FALSE		FALSE	FALSE	null	null	null	null	null	null	null	13.59	FAS-1	266.17255:614502 267.1759:186809 268.17926:28848	59.54338:1550 62.55259:1357 67.63536:1403 69.34671:3526 69.35:2520 102.12827:9761 106.91325:1818 107.9665:7321 149.14799:1610 164.91956:1897 180.89511:15295 193.2617:1576 266.17313:11165 266.28027:2169	621863	612076	4469993	6193217	10367373	4926154	9067385	5946600	4551116	4337956	3551672	5610950	3840938	4146028	9278666	4076255	4818753	5183527
786	8.666	266.173	Unknown	[M+H]+		0.24	FALSE	null	null	null	null	null	null	999	FALSE	FALSE	FALSE		FALSE	FALSE	null	null	null	null	null	null	null	6.29	FAS-6	266.17267:237407 267.17602:14092 268.17938:0		449750	376044	1122667	2388190	1213250	2232386	2008031	2541150	1330431	2741108	636413	758287	774681	782191	756016	833843	716491	817750
787	2.06	266.173	Unknown	[M+H]+	found in higher mz's MsMs_1902	0.84	TRUE	null	null	null	null	null	null	999	FALSE	FALSE	FALSE		FALSE	FALSE	null	null	null	null	null	null	null	8	FAS-2	266.17252:491608 267.17587:82804 268.17923:4617	61.98947:1591 62.98232:2242 63.78072:1555 68.58829:13268 70.60321:1495 80.94823:2742 85.78578:1377 102.12726:2747 107.96645:15868 144.00931:1485 155.19371:1389 180.89539:12511 205.03075:1575 266.17184:26617 266.21838:1825	563850	729865	2626206	3573564	7217238	3083614	6119229	4349810	3317959	3113102	2238862	3715914	2243480	2644625	5502305	2921773	3337399	2325342
788	12.241	266.243	Unknown	[M+H]+		0.4	TRUE	null	null	null	null	null	null	999	FALSE	FALSE	FALSE		FALSE	FALSE	null	null	null	null	null	null	null	9.75	FAS-1	266.24356:1153386 267.24691:249314 268.25027:0	60.08176:10880 62.9828:2649 74.60183:1742 81.7052:1536 96.45565:2902 102.12812:135329 107.96735:23233 132.39078:1467 266.28436:2951	5119498	6897177	12430294	11465701	11228776	11645177	17850960	11410641	13130970	6345826	20197404	12415403	10339404	12246998	8086376	13092490	11680229	12293287
789	15.211	266.244	Unknown	[M+H]+		0.36	TRUE	null	null	null	null	null	null	999	FALSE	FALSE	FALSE		FALSE	FALSE	null	null	null	null	null	null	null	5.73	BLANK_Pos_1	266.24356:3786329 267.24691:649256 268.25027:0	60.08148:19260 62.98231:3614 64.97776:1591 69.34669:2566 82.94516:2552 92.18181:1647 102.12823:329285 102.16348:1619 107.96753:2325 125.06123:1592 142.93823:1751 166.57124:1529 175.21213:1616 194.49339:1607 249.19757:2063 266.18951:2441 266.2843:9564	22243072	30351610	26554138	8298735	31652118	38336856	37637696	19868104	33399664	34988776	14139292	13705562	18177150	24906068	12529788	19327196	45100696	22224042
790	14.975	266.244	Unknown	[M+H]+		0.36	TRUE	null	null	null	null	null	null	999	FALSE	FALSE	FALSE		FALSE	FALSE	null	null	null	null	null	null	null	6.16	FAS-1	266.24362:2764798 267.24697:490865 268.25033:41642	60.08127:11708 62.98233:6059 69.62473:1988 80.94825:2293 82.94518:2528 102.09302:1827 102.12815:280251 107.96746:14866 144.53537:2156 154.26987:1597 184.88863:1897 220.34561:1708 266.18958:2037 266.28436:4211	15247034	38431560	35264188	10107147	12906861	50385544	13033051	17995920	13845094	46225276	12354910	14514510	18854882	31877358	38588344	33046742	18397936	17473636
791	12.569	266.244	Unknown	[M+H]+		0.24	TRUE	null	null	null	null	null	null	999	FALSE	FALSE	FALSE		FALSE	FALSE	null	null	null	null	null	null	null	2.12	FAS-1	266.24365:1607611 267.247:63059 268.25036:0	52.04406:1792 53.94674:1471 54.65157:1632 60.08135:9086 62.98233:3224 75.59888:1604 102.12825:145079 107.96738:29031 130.64386:1533 172.85358:1459 266.28436:8905	5726392	10804470	17630160	15680180	28226430	18004716	14497448	12124371	19905486	15381960	14961467	16687545	16205542	24593216	9224284	20237934	24196778	19880262
[truncated: 8,209 more rows]
[truncated: 17 more columns]

## Sheet: lipid_neg
																															Class	Blank	Blank	FAS	FAS	FAS	FAS	FAS	FAS	MB	MB	MB	MB	MB	MB	NC	NC	NC	NC
[truncated: 3,924 more rows]
[truncated: 17 more columns]

[truncated: 1 more sheets: metabolites]
